# Supplementary material for: Large-Scale Transcriptomics-Driven Approach Revealed Overexpression of CRNDE as a Poor Survival Prognosis Biomarker in Glioblastoma
Source: Cancers (Basel). 2021 Jul 8;13(14):3419. doi: 10.3390/cancers13143419 (PMC8303503; doi:10.3390/cancers13143419)
Supplement: Supplementary file 1 [file cancers-13-03419-s001.zip]

Archive with 5 entries (5 files):
- Supplementary table s1.xlsx
- Supplementary table s2.xlsx
- Supplementary table s3.xlsx
- Supplementary table s4.xlsx
- Supplementary table s5.xlsx
