# Supplementary material for: Large-Scale Transcriptomics-Driven Approach Revealed Overexpression of CRNDE as a Poor Survival Prognosis Biomarker in Glioblastoma
Source: Cancers (Basel). 2021 Jul 8;13(14):3419. doi: 10.3390/cancers13143419 (PMC8303503; doi:10.3390/cancers13143419)
Supplement: Supplementary file 1 [file cancers-13-03419-s001.zip › Supplementary table s1.xlsx]

## Sheet: TCGA
HGNC Gene ID	log-rank p-value	Hazard Ratio p-value	Log Hazard Ratio
TSPAN13	7.45451e-06	7.95997e-06	1.07095
RPL36AP21	1.54991e-05	6.6923e-06	0.912444
STEAP2-AS1	1.61474e-05	6.8246e-06	0.937544
TBL1XR1	1.95066e-05	2.01193e-05	-1.00479
NRXN3	5.10292e-05	5.7862e-05	0.974333
STC1	0.000152042	0.000153744	0.88778
KNOP1P1	0.000204423	2.45002e-05	1.28226
PTPRN	0.000264273	0.000268448	0.857141
CRLF2	0.000283551	0.000158231	0.755177
RNU6-177P	0.000299289	4.03323e-06	4.6595
DLEU1	0.000304131	0.000283068	-0.837835
RPL39L	0.000329566	0.000312138	0.822187
LIM2	0.000372313	1.57765e-05	1.6551
RCOR3	0.000380773	0.000363517	-0.821685
MLPH	0.000402445	0.000354761	0.800725
MIR1184-2	0.000498807	9.43676e-05	1.09521
IGKJ5	0.000540101	0.000103782	1.13386
CDC27P1	0.000554482	0.000278853	0.768567
RNU6-143P	0.000573191	1.00344e-05	2.12543
KCNN4	0.000605005	0.000666447	0.810768
MIR5189	0.000623475	2.06348e-05	4.30394
ACTR3C	0.000690242	0.000677314	0.784546
OR51E1	0.000717465	0.000816764	0.821164
HPCAL1	0.000717509	0.000758859	0.7916
SIGLECL1	0.000798649	0.000214282	1.02899
TMEM233	0.000828841	0.000951181	0.803924
SLC22A13	0.000877288	0.000630556	0.689991
SLC6A6	0.000894968	0.000810384	0.748489
LRRC61	0.000897354	0.000867961	0.761344
SAMD13	0.000936515	0.000893629	-0.760416
PCAT29	0.000938102	0.00120804	-0.70558
LMO7	0.000966172	0.000995765	0.77691
TRAPPC2P2	0.000986739	3.44887e-05	2.01913
LOXL4	0.000991097	0.00101349	0.76636
PXN	0.00107442	0.00107014	0.75675
ARHGAP12	0.00112017	0.00106544	-0.749119
MIR3653	0.00115285	0.00260553	-0.795507
MXRA5Y	0.00117328	0.00110918	0.736759
EN2	0.00120199	0.00124628	0.753111
HLA-W	0.00122804	0.00146341	-0.786654
LINC01479	0.00124817	0.00306099	-0.79078
EDN3	0.00124835	0.00119056	-0.738999
BAG3	0.00128132	0.0011947	0.726799
MARVELD1	0.00134684	0.00135244	0.736848
SPATA13-AS1	0.00142174	0.002329	-0.670582
ACMSD	0.00143502	0.00134443	-0.716808
LELP1	0.00143716	1.62188e-05	2.69786
RGS17P1	0.00145234	0.00113491	0.66804
KRT72	0.00165664	0.000846921	0.737292
RNU7-18P	0.00165738	0.000330457	1.19554
LBH	0.00170924	0.00183731	0.742091
MIR548AA1	0.00171649	0.00123935	0.63955
MIR548D1	0.00171649	0.00123935	0.63955
CYGB	0.00172318	0.00177117	0.726889
LINC01776	0.0017383	0.00172009	0.723275
IGLVI-70	0.00176699	0.000637953	0.922656
CCDC63	0.0017733	0.00239799	-0.661678
STARD7	0.00180942	0.00179513	-0.71702
DCSTAMP	0.00183667	0.00164543	0.694716
CEACAMP2	0.00183861	1	128
LINC01195	0.00183861	1	128
MIR1275	0.00183861	1	128
MIR384	0.00183861	1	128
MIR4277	0.00183861	1	128
MIR4307	0.00183861	1	128
MIR4457	0.00183861	1	128
MIR501	0.00183861	1	128
OR5H7P	0.00183861	1	128
RN7SL290P	0.00183861	1	128
RN7SL602P	0.00183861	1	128
RN7SL623P	0.00183861	1	128
RN7SL87P	0.00183861	1	128
RNA5SP271	0.00183861	1	128
RNA5SP337	0.00183861	1	128
RNA5SP447	0.00183861	1	128
RNU6-169P	0.00183861	1	128
RNU6-337P	0.00183861	1	128
RNU6-992P	0.00183861	1	128
RNU7-176P	0.00183861	1	128
RNU7-50P	0.00183861	1	128
SCP2D1	0.00183861	1	128
SNX18P8	0.00183861	1	128
TTTY19	0.00183861	1	128
VWA8P1	0.00183861	1	128
OR13C3	0.00183861	0.994342	-17.2891
OR51B8P	0.00183861	0.994342	-17.2891
OR5D2P	0.00183861	0.994342	-17.2891
RNA5SP281	0.00183861	0.994342	-17.2891
RNU6-997P	0.00183861	0.994342	-17.2891
MIER1	0.00188364	0.00177543	-0.698386
LCN2	0.00191151	0.00192356	0.718434
CSHL1	0.00195151	1.91488e-05	3.52194
KRT18P68	0.00195151	1.91488e-05	3.52194
SLC9C1	0.0019975	0.0021102	-0.679194
C11orf88	0.00200944	0.00199823	0.706951
IGKV6D-21	0.00201474	0.000892466	0.802835
ZNF14	0.00203028	0.00192318	-0.690761
INHA	0.00206739	0.00205774	0.701501
LINC01879	0.00217435	0.00138985	0.627728
PHGDH	0.0021833	0.00212445	-0.700239
MIR221	0.00224192	0.00207091	0.678914
BMS1P2	0.00224637	0.00249617	-0.686798
CLDN2	0.00233338	0.00221966	0.682773
VENTXP2	0.00236497	0.0368841	-2.11531
PDE4C	0.00244103	0.00245991	0.698052
RRAGB	0.00245959	0.00241218	-0.689795
MIR3192	0.00247324	0.0014061	0.698115
BANK1	0.00250694	0.00248773	0.69317
LRRC32	0.00255771	0.00257366	0.698887
BTBD3	0.00260018	0.00254605	-0.68496
MIR31HG	0.00262664	0.00273036	0.711478
AMIGO3	0.00268823	0.000190903	1.77517
NKX3-1	0.00272018	0.0028361	0.700199
SOX21	0.00273705	0.00274804	-0.689116
TEAD2	0.00276537	0.00305201	-0.709571
GOT1L1	0.00285161	0.000301841	1.57844
RGS16	0.0028759	0.00274866	0.675222
ULBP2	0.00292528	0.00287767	0.675618
ANKRD34B	0.00294151	0.00272874	0.656193
RN7SL309P	0.00295663	7.95157e-05	2.44713
C3orf36	0.00299414	0.00292677	0.676371
GSTM2P1	0.0030069	0.00279942	0.660798
AKR1B1P2	0.00311253	0.0028429	0.649909
DBT	0.00320647	0.00305959	-0.662782
RFTN2	0.00322815	0.00307193	-0.663937
EIF4A1P6	0.0032471	0.00450231	-0.572741
RPS4XP16	0.00327804	0.00322949	-0.668961
SPINK4	0.00329155	0.00225018	0.622519
RPL23AP44	0.00329515	0.00934905	-0.920171
LINC02306	0.00329928	0.00374177	-0.618966
RPS29P33	0.00331809	0.000317308	1.74061
B3GALNT2	0.00338959	0.00354748	-0.679987
CLDN14	0.00339548	0.00325162	0.664793
ZBTB8OSP1	0.00346216	0.000477593	1.55544
ASTE1	0.00348728	0.00336923	0.657566
SPDYE12P	0.00351165	0.00372579	0.681529
TMEM2	0.0035151	0.00346862	0.668125
RPS26P21	0.00354458	0.00432629	-0.573815
APOL5	0.00371018	0.00339201	0.637317
TLNRD1	0.00372439	0.00368259	0.66297
S100A8	0.00372814	0.00372056	0.65988
HIST3H2A	0.00376779	0.00363956	-0.652355
B3GLCT	0.00380196	0.00370016	-0.652685
OR6A2	0.00381234	6.15005e-05	3.1514
C6orf223	0.00395467	0.00380174	0.646074
RTL3	0.00401597	0.00291305	0.590252
APPBP2	0.00404865	0.0038512	-0.642421
MIR602	0.00408768	0.00692303	-0.64577
ZNF256	0.00418778	0.00431562	-0.663468
SSX1	0.00423273	0.00314919	0.575761
BICDL1	0.00430294	0.00420306	0.64645
LINC02325	0.00430718	0.00401689	0.629411
LINC02508	0.00434591	0.0112586	-0.904081
SEMA3F	0.00436627	0.00437009	0.654421
CALCA	0.00436996	0.0037812	0.604644
ZCCHC3	0.00437326	0.00427748	-0.642808
SLC9A7	0.00440018	0.00462541	0.665699
LINC02214	0.00441895	0.00139144	1.00871
IGKV2OR22-4	0.00444148	0.00105933	1.17897
VWC2L	0.00447668	0.00434136	0.637503
LINC01267	0.00448259	0.00340235	0.565535
LOXL1-AS1	0.00449452	0.00436961	0.640302
RPL35AP4	0.00451938	0.0028789	0.628494
MIR597	0.00452033	0.00123447	1.04171
CES1P1	0.00455283	0.00374626	0.585677
ASIC5	0.0046307	0.00347809	0.558625
HNRNPA1P55	0.00464686	0.00606032	-0.545424
RELT	0.00467806	0.00459184	0.644133
L2HGDH	0.00481	0.0047296	-0.637388
RNA5SP270	0.00483821	0.0302292	-1.56218
DCAF13P1	0.00490438	0.00517356	0.661485
FOSL2	0.0050219	0.00475845	0.624783
GRIP2	0.0050494	0.00490768	0.635802
SPIB	0.00505038	0.00498831	0.636367
MSTN	0.00505638	0.00487586	-0.629534
CPPED1	0.00507594	0.0048692	0.628775
OR7E22P	0.00511347	0.00503089	-0.634873
ZNF527	0.00516583	0.00505654	-0.628353
TMPRSS9	0.00516868	0.00514465	-0.63395
LY6L	0.0051805	0.000102815	2.97791
FBXL12	0.00518705	0.00517393	-0.637481
RPSAP49	0.00519433	0.0050766	-0.628553
NPM1P35	0.00520359	0.00414312	0.565296
MED28P3	0.00520623	0.00504741	0.63171
HSF2	0.00523148	0.00499546	-0.62437
STATH	0.00526485	0.000773632	1.44
MRPL37P1	0.00532683	0.0043885	0.570518
WFDC2	0.00533085	0.00518207	0.623629
RN7SKP51	0.00533685	0.00080973	1.4408
CD248	0.0053938	0.00534659	0.63724
RAI1-AS1	0.00545812	0.00361958	0.605834
ZNF557	0.00546583	0.00527064	-0.622084
GULP1	0.00547593	0.00526869	-0.624821
PTTG3P	0.00551888	0.00509593	0.608881
ZNF566	0.00552535	0.00525289	-0.614548
LINC02193	0.00557233	0.00556003	0.632315
IGHD3-3	0.0055823	0.000204849	2.99262
EMP2	0.00561178	0.00542649	0.62914
OR7E110P	0.00561954	0.00447769	0.557169
BPIFB5P	0.00568313	0.00034438	2.22882
FATE1	0.00570981	0.00562374	0.623022
MIR200CHG	0.00574409	0.00165558	1.06924
PRRG3	0.00574457	0.00572013	0.631691
PPBP	0.00574821	0.00569326	0.623802
DNAH8	0.00583085	0.00598929	-0.636766
CST8	0.00583451	0.00108263	1.44332
RNU4-89P	0.00584647	0.00490393	0.568633
SLC25A6P3	0.00586204	0.0010641	1.43846
PPEF1	0.00589316	0.00622078	0.652634
GCNT3	0.0058994	0.00567259	0.612242
RNA5SP255	0.00589989	0.000146065	2.91764
OR7E85P	0.00601241	0.000178486	2.92435
LINC01611	0.00604958	0.00395393	0.61441
SNX31	0.00608019	0.0060212	-0.619998
RN7SL368P	0.00613012	0.00536354	0.580509
MT1H	0.00613413	0.00588449	0.613081
IGFBP6	0.00616973	0.0061382	0.620271
ATF7IP	0.00617755	0.00598517	-0.608688
RN7SL434P	0.00620061	0.0119275	-0.733295
MICAL2	0.00631907	0.00616209	0.614752
LSM3P3	0.00631983	0.00735913	-0.590229
GJB2	0.00635812	0.00646686	0.631646
ZNF230	0.00639745	0.00661887	-0.62947
PYY	0.00643034	0.00621369	0.609456
RNU6-97P	0.00643158	0.00767587	-0.527741
SMAD9	0.006447	0.00620184	-0.609281
LRPAP1	0.00647361	0.00620616	0.607494
CDH12P3	0.00655775	0.000463601	2.17843
IL31RA	0.0065749	0.00641259	0.613085
ZSCAN31	0.00660173	0.00642151	-0.617733
RFPL4A	0.00660946	0.00362347	0.705526
LINC01616	0.00662891	0.00616206	0.58988
CACNG5	0.00665239	0.00653504	0.621384
HSFY1P1	0.00668253	0.000202059	2.85913
TSHZ2	0.00675021	0.00643025	0.599952
PTPRN2	0.00675976	0.00675396	0.617065
LINC02036	0.00689007	0.00724747	0.631237
SLC16A9	0.00693383	0.00667526	-0.603949
OR4A47	0.00693901	0.0360997	-1.51162
GNG12-AS1	0.00694781	0.00709688	-0.628045
SMIM2-IT1	0.00700115	0.005097	0.551954
HNRNPA1P69	0.00707314	0.00237882	0.983133
RPL35P4	0.00707714	0.017121	-0.892537
C20orf166-AS1	0.00708207	0.00703453	0.610495
EGFLAM	0.00713201	0.00711229	0.614844
RPS6KA2-AS1	0.00713469	0.00860563	-0.520528
PDLIM1	0.00721707	0.00721976	0.619846
MEIS1-AS3	0.00723203	0.00850361	-0.527168
HSPE1P8	0.00726508	0.00527449	0.574695
EPHA8	0.00730669	0.00755803	0.620828
CDC73	0.00739386	0.00733959	-0.606779
RNU6ATAC39P	0.0074021	0.00523056	0.576202
MAP3K6	0.00745462	0.00712804	0.591952
ZNF426	0.00751021	0.0070598	-0.592216
TGM2	0.00752444	0.00722959	0.596889
RCCD1	0.00761925	0.00758354	0.60415
EIF2S2P2	0.0076416	0.00550266	0.588603
RPL31P2	0.0076514	0.00755186	0.60192
PLAUR	0.00768714	0.00736503	0.590932
RPL5P18	0.00770926	0.00739754	-0.593844
SPDYE16	0.0077112	0.00744337	-0.610107
DIRC2	0.00771151	0.00781678	0.6152
LINC01574	0.00776779	0.0075719	0.59646
ZNF420	0.00777864	0.00772638	-0.599015
IL34	0.00778763	0.00783754	0.609453
MTND4P22	0.00782207	0.000898208	1.74244
TREML2	0.00784938	0.00768677	0.597938
SOX21-AS1	0.00785297	0.00756525	-0.591174
CNBD1	0.0078565	0.0137104	-0.675755
HTR7	0.00785853	0.00779974	0.60421
GGTLC2	0.00788574	0.00360007	0.830407
NOS3	0.0079073	0.00784488	0.605109
GHDC	0.00793526	0.00769953	0.59335
TEX45	0.00810052	0.00800594	-0.597503
SNORD53	0.00814199	0.0190387	-0.870477
IL4I1	0.00829105	0.00803432	0.589122
KCNAB2	0.00830222	0.00822703	0.59691
DIO3	0.00834536	0.0083012	0.597354
CRYGN	0.00836307	0.008588	0.605445
MIR6715A	0.00837475	0.000453089	2.77884
ZMIZ1-AS1	0.00839735	0.00826681	0.589458
CICP2	0.00843188	0.000620353	4.84023
FAM138A	0.00843188	0.000620353	4.84023
HMGN2P16	0.00843188	0.000620353	4.84023
LINC00113	0.00843188	0.000620353	4.84023
MIR124-3	0.00843188	0.000620353	4.84023
MIR1255B2	0.00843188	0.000620353	4.84023
MIR6504	0.00843188	0.000620353	4.84023
PRAMEF5	0.00843188	0.000620353	4.84023
RNA5SP205	0.00843188	0.000620353	4.84023
RNU6-193P	0.00843188	0.000620353	4.84023
SNORD116-22	0.00843188	0.000620353	4.84023
TRAJ37	0.00843188	0.000620353	4.84023
CCL2	0.00844399	0.00861372	0.604894
GSTA10P	0.00848481	0.00156688	1.51557
ZNF148	0.00849406	0.00807069	-0.588086
PGBD5	0.00858385	0.00848678	0.593732
CTAGE6	0.00859709	0.00516821	0.634846
GPR25	0.00876094	0.00724199	0.529579
GAPDHP16	0.00881315	0.00479405	0.705343
GDI2	0.00884287	0.00873338	-0.590716
TRIM50	0.00886027	0.00858695	0.582502
LOXL1	0.00894481	0.0086759	0.582688
RNU6-16P	0.00899903	0.0271119	-1.15452
FAM224B	0.0090009	0.00332811	0.948544
CDC27P2	0.0090621	0.00344507	1.01711
SLC39A10	0.00908344	0.00912136	-0.593552
TNNC2	0.00912762	0.00888907	0.579961
ZNF618	0.00914272	0.00929664	0.600337
ERLIN2	0.0091853	0.00888767	0.578101
MTND1P21	0.00919704	0.000412788	2.69756
STARD7-AS1	0.00927612	0.0097176	-0.605717
ZNF732	0.00930366	0.00918446	-0.586819
PLK2	0.00933255	0.00911356	0.588009
KATNBL1P3	0.00933314	0.000814326	2.03506
DDX18P6	0.00936588	0.00476887	0.823242
SDK1	0.00938578	0.00919801	0.581033
IGHV4-55	0.00943767	0.0061349	0.597072
FDCSP	0.00944857	0.00696285	0.543006
MTND4P32	0.00949603	0.00383533	0.899505
AZGP1P1	0.00954364	0.00830833	0.535303
POLR1E	0.00957277	0.00965359	-0.588552
MED28	0.00960917	0.00931885	-0.57518
SH2D5	0.00972377	0.00989745	0.590528
LINC00458	0.00974948	0.0112353	-0.51003
TBX5-AS1	0.00976719	0.00957652	0.581818
CCL7	0.00977723	0.00985399	0.587409
RNU4-62P	0.00981336	0.00958873	0.573994
TIMM17BP1	0.00985579	0.005503	0.693588
EPS8L2	0.00988185	0.0095916	0.571163
RNU6-1336P	0.00988226	0.000427315	2.64622
PQLC2	0.00988786	0.0097166	0.578094
RBM22P5	0.00999728	0.00150891	1.68336
SWT1	0.0100794	0.0103223	-0.595322
DUSP5	0.010099	0.00980174	0.577245
SULF1	0.0101209	0.0100823	0.586041
KCNK4	0.0101711	0.0119322	-0.524477
SNORD114-25	0.0101932	0.00378372	0.985253
RNU2-27P	0.0102236	0.010047	-0.579327
RPS29P7	0.0102326	0.00307723	1.10591
NACA3P	0.010254	0.0101629	0.580774
LINC01081	0.0102795	0.00107253	2.01252
LINC02196	0.0102825	0.00635652	0.633736
RNU6-708P	0.0103109	0.00235809	1.30131
KCNK5	0.0103434	0.0102787	0.5837
GAL3ST2	0.0103484	0.0101673	0.576362
CDKL1	0.0103565	0.0100801	-0.572071
KRT3	0.0103992	0.00624087	0.661616
UBXN10	0.0104251	0.0104112	0.580669
LIN7A	0.0106773	0.0105484	0.571445
H1FOO	0.0106844	0.00666241	0.667193
PDIA4	0.0106874	0.0104696	0.571458
LINC02535	0.0107091	0.0106929	-0.585947
EPHB2	0.0107262	0.0108662	0.587266
RNU6-1237P	0.0107408	0.0021665	1.4472
CLEC4C	0.0107752	0.00798846	0.538265
GEMIN2P2	0.0108054	0.00465295	0.885901
COL28A1	0.0108316	0.0108387	-0.577549
C5orf46	0.0109012	0.0103334	0.556625
NEMF	0.0109325	0.010829	-0.574717
SLC19A2	0.0109744	0.0114286	-0.593301
NSUN5	0.0109803	0.0111357	0.585728
VSTM2L	0.0110249	0.010764	0.566583
RCC1L	0.0111541	0.0114421	0.588611
LINC01932	0.0111597	0.00819778	0.563041
RSRP1	0.011235	0.0119042	-0.602419
GUSBP9	0.0112927	0.0113728	-0.578121
OR2B7P	0.0113045	0.0160623	-0.557226
OFD1P2Y	0.0113678	0.0668475	-1.86406
DAZAP2P1	0.0114023	0.0114458	0.575376
C20orf141	0.0114118	0.00778007	0.586312
PELI3	0.0114535	0.0114255	0.572823
FAM106DP	0.0115189	0.0047182	0.914898
ERVMER61-1	0.0115377	0.00235403	1.42361
POM121L7P	0.0115562	0.0270975	-0.947894
CDRT4	0.0115573	0.0112639	0.561203
RPL22P13	0.0115732	0.0078903	0.584007
BCAR1P1	0.0115835	0.00140543	1.97517
LINC01929	0.011673	0.0117564	0.575959
LINC01862	0.0116807	0.0025713	1.43239
KLF10	0.0116966	0.0116547	0.570477
TRIM43B	0.0117128	0.00517814	0.874362
UPP1	0.0117241	0.0116241	0.572836
RNA5SP445	0.0117395	0.0335713	-1.09447
MMP23B	0.0117447	0.0121956	-0.585708
LINC01841	0.0117778	0.011831	-0.575271
ITPKA	0.0118796	0.0117299	0.563712
PXDN	0.0118911	0.0117274	0.566556
REN	0.0119118	0.00885503	0.537732
NEFMP1	0.0119193	0.028602	-0.925238
RPL3P9	0.0119242	0.0117133	-0.556834
RAET1M	0.0119405	0.0013142	1.94651
GOLGA6B	0.0119517	0.00965507	0.495932
UBE3D	0.0119528	0.0115838	-0.559356
COX7CP1	0.0120217	0.0118576	0.567095
PPP4R3B	0.0120678	0.0116865	-0.557005
MACROD2-AS1	0.0120729	0.0219848	-0.700975
OR10Q1	0.0120965	0.0161356	-0.526899
ZBED6CL	0.0121037	0.0120785	0.568979
FAM92B	0.0121104	0.012023	0.567762
MTCO3P20	0.0121374	0.00590075	0.842391
STMN1P1	0.01215	0.0117057	0.552169
MAEL	0.0121976	0.0122664	-0.56745
RNU6-226P	0.012231	0.00582912	0.836443
ALDH7A1P1	0.0122714	0.0119853	0.558656
DUSP10	0.0122797	0.012146	-0.564919
ZBTB6	0.0122802	0.0122494	-0.564409
ZNF432	0.0122993	0.0121903	-0.563355
ZNF136	0.0123105	0.0119848	-0.554162
BTC	0.0123376	0.0124576	0.575884
AIF1L	0.0124308	0.0123064	-0.562151
OR52U1P	0.0124367	0.00381139	1.16186
BCL11B	0.0124465	0.0126196	0.574989
SVOP	0.0125067	0.0129739	0.578147
PHF6	0.0125597	0.0119905	-0.553303
RFX8	0.0126153	0.0124214	0.55975
RNU7-149P	0.0126673	0.000843785	2.53751
ESM1	0.0126814	0.0125384	0.563684
RNF112	0.0127742	0.0126034	0.55743
ZNF713	0.0128148	0.0124832	-0.553215
XRCC6P5	0.01284	0.0101081	0.511552
IGHV3-43	0.0128706	0.0099695	0.513393
PDGFRB	0.0129425	0.0129767	0.572479
ZSCAN5A	0.012946	0.0126698	-0.557352
RNU6-1115P	0.012968	0.00151232	1.91369
NCF1C	0.0129881	0.0126535	0.551415
CD276	0.0130347	0.0127265	0.555164
RNA5SP394	0.013067	0.0028521	1.39057
LINC02467	0.0130841	0.00374208	1.26553
LSP1	0.0130967	0.0126648	0.549364
EPN3	0.0131132	0.0129418	0.554317
RPL7P41	0.0131668	0.00299149	1.39514
RN7SKP15	0.0132708	0.00157696	1.90469
DDIT3	0.0133294	0.0130821	0.550805
MIR5684	0.0133437	0.0193893	-0.575894
POU6F2-AS2	0.013363	0.00471694	1.06542
POTEF	0.0133672	0.0132797	0.56116
SYT5	0.0133805	0.013786	0.571396
RNY4P37	0.0134843	0.0151126	-0.483669
EIF5AP3	0.0134925	0.0114981	0.494901
AACS	0.0134979	0.0134743	0.557755
SYNJ2BP-COX16	0.0135306	0.0232299	-0.671794
ATP8B5P	0.013544	0.0134965	-0.557596
OR4F2P	0.0136111	0.00251861	1.58935
MIR34B	0.0136898	0.0048377	1.05932
RN7SL793P	0.0137006	0.0106009	0.515062
MIR2467	0.013722	0.00424089	1.13458
ELF5	0.0137319	0.0134517	0.55162
ADAMTSL1	0.0137644	0.0134739	0.550124
EIF4E1B	0.0137758	0.0138694	0.55682
UBIAD1	0.0137842	0.0136917	-0.554927
NOP56P1	0.0138013	0.0132703	-0.553299
DBNL	0.0138109	0.0144101	0.57712
RNA5-8SP6	0.0138884	0.015978	-0.483763
RPL23AP81	0.0139482	0.014021	-0.56006
SERPINA9	0.0139697	0.00933079	0.595833
ZNF551	0.0139783	0.0138341	-0.551346
CLEC5A	0.0140134	0.0135952	0.54631
LINC00354	0.0140373	0.0112365	0.498951
AHNAK2	0.0140651	0.0137824	0.546622
RN7SKP240	0.0140726	0.00404732	1.24331
AQP9	0.0141558	0.0139546	0.548851
C16orf82	0.0142256	0.00846286	0.673352
NRG3-AS1	0.0142532	0.0119643	0.493346
ANK1	0.0142759	0.0143089	0.55478
LINC00945	0.0142785	0.0144967	-0.557488
RPL3P13	0.0143202	0.00468855	1.1335
RNA5SP251	0.014461	0.00359604	1.37751
AEBP1	0.0144781	0.0141325	0.542669
FBLN1	0.0145306	0.0139201	0.543774
KLF2P3	0.0145507	0.012897	0.505882
RARRES1	0.0146045	0.0144959	0.550009
ACHE	0.0146554	0.0143055	0.541157
RNA5SP146	0.0146661	0.00494031	1.13258
MIR548P	0.0147225	0.00930537	0.66202
CDC14A	0.014736	0.0144366	-0.549397
MYOSLID	0.014934	0.0145756	0.539253
KIZ	0.0149487	0.0146028	-0.540761
ZNRF4	0.0149845	0.0113589	0.526714
ADAMTS14	0.0149891	0.0149883	0.550202
NPR3	0.0150108	0.0152213	0.557733
MIR1302-8	0.0150939	0.0191759	-0.493445
HSPA8P20	0.0151336	0.000717465	4.14311
LINC00410	0.0151336	0.000717465	4.14311
MIR7641-1	0.0151336	0.000717465	4.14311
RN7SKP60	0.0151336	0.000717465	4.14311
RN7SL311P	0.0151336	0.000717465	4.14311
RNU2-49P	0.0151336	0.000717465	4.14311
SLC16A1P1	0.0151336	0.000717465	4.14311
SNORD115-1	0.0151336	0.000717465	4.14311
TMEM256P1	0.0151336	0.000717465	4.14311
NNAT	0.0151402	0.0158507	0.568729
LINC01614	0.0151631	0.0154209	0.558351
LINC02320	0.0151846	0.0146261	0.535927
LINC00958	0.0152775	0.0150181	0.543812
U2AF2	0.015293	0.0153438	-0.548665
ZNF791	0.015324	0.0148764	-0.534501
NKX6-3	0.0153326	0.0132868	0.487748
LINC00415	0.0153455	0.00597254	0.96575
DUXAP7	0.0153767	0.0117686	0.515972
SH3PXD2A-AS1	0.0154293	0.0135166	0.49551
DUSP6	0.0154948	0.0152023	0.541025
CREBRF	0.0155217	0.0152615	-0.542267
TFE3	0.0155543	0.0152218	0.537311
GPR153	0.0155683	0.0153497	0.541006
IGBP1	0.0155865	0.0154117	-0.543578
OR7E122P	0.015618	0.0141912	0.506385
PRDM9	0.0156484	0.0319844	-0.849556
WASH6P	0.0157159	0.0157455	-0.550347
CCM2	0.0157854	0.0153797	0.537099
DDX11L16	0.0157863	0.0228871	-0.561213
HADHAP2	0.015811	0.0155926	0.540583
PTCHD3P2	0.0158484	0.0159283	-0.548929
RAB40AL	0.0159971	0.0155433	0.53574
KCNMB3P1	0.0160168	0.0264757	-0.660599
MRPL2P1	0.0160548	0.00245987	1.84884
TBCAP3	0.0160665	0.0100513	0.644221
ARL4C	0.0160733	0.0157185	0.535823
RPSAP57	0.0160941	0.00344429	1.54457
MICALCL	0.0161445	0.0158807	0.537299
DNAJC14	0.0161528	0.0168094	0.563487
UTP14C	0.0161646	0.0157054	-0.530086
LINC02345	0.0162023	0.0160217	0.537372
SMYD3	0.0162041	0.0162294	-0.550838
BCRP1	0.0162267	0.0157488	0.527907
RN7SL751P	0.0162908	0.0125118	0.501233
TPSB2	0.0163033	0.0165258	0.550353
FOXC2-AS1	0.0163403	0.016281	0.542838
GUCA1A	0.0163408	0.0160676	0.536997
CDK8	0.0163419	0.015857	-0.532456
CDK2AP2P3	0.0164096	0.0319121	-0.794152
KCTD10	0.0164384	0.0168459	0.552077
FAM185BP	0.0165082	0.0165624	0.545175
MIR548U	0.0165436	0.00135515	2.38856
NSUN4	0.016599	0.0164408	-0.537424
TUBB2BP1	0.0166476	0.0162978	0.532244
PAK6	0.0167042	0.0167484	0.542725
ARSI	0.016715	0.0163942	0.533546
STEAP3	0.0168092	0.0164807	0.531096
CCNT2-AS1	0.0168317	0.0163853	-0.531399
ASB3	0.016861	0.0166679	-0.534822
KLF11	0.0168762	0.0168083	0.538504
GATA2	0.0169896	0.0167635	0.534589
PEX7	0.0170166	0.0168918	-0.53624
EBLN3P	0.01708	0.0169276	-0.534549
CXCL5	0.0170809	0.0172127	0.542383
LINC02004	0.0170913	0.0143802	0.466531
MIR760	0.0171126	0.014574	0.470763
NFIA	0.0171366	0.0164905	-0.529914
NDUFS1	0.0171443	0.0171047	-0.536254
DNMT3L	0.0172241	0.0142444	0.474414
C5orf66-AS2	0.0172535	0.00738117	0.956966
LINC00534	0.0172791	0.0130484	0.528508
ADAM7	0.0173006	0.0113396	0.607298
LINC01615	0.0173213	0.0170681	0.531621
FN1	0.0173234	0.0171771	0.538403
LRRC70	0.0173311	0.0170514	0.531326
MTCYBP43	0.0173516	0.00474444	1.32867
TPSP2	0.01736	0.0234449	-0.532861
MYF6	0.0174658	0.0148459	0.46788
RNU6-975P	0.0174702	0.0106467	0.668426
SNORD91B	0.0174767	0.0170152	0.523664
INPP5F	0.0174888	0.0173661	0.534387
GRHPR	0.0175143	0.0177484	-0.544278
DMTN	0.0175394	0.0172993	0.52953
CUBNP2	0.017549	0.0150102	0.470372
TRBV20-1	0.0175737	0.0174971	0.536016
FBXO28	0.0175749	0.0173331	-0.528193
RPP25	0.0175806	0.0169963	0.530102
CENPCP1	0.0175856	0.0188933	-0.483629
RNU6ATAC26P	0.0176045	0.00973168	0.724675
SNX25P1	0.0176412	0.0173366	0.530507
HSPA9P1	0.0176648	0.017782	0.544558
MIR5093	0.0177252	0.0270877	-0.597452
LINC00442	0.0177402	0.0369646	-0.891354
FAM69C	0.0178523	0.0177144	-0.531046
PCCA-AS1	0.0179017	0.0207418	-0.458066
CES5AP1	0.0179877	0.0170518	0.511326
RPL34P6	0.0179913	0.0166635	0.501083
CNPY4	0.0180218	0.0180679	0.535841
LINC01964	0.0180287	0.032696	-0.751691
SOCS4	0.0180382	0.0179747	-0.53052
AQP4-AS1	0.0182091	0.0179454	-0.526576
FNDC4	0.0182449	0.0180633	0.530646
OR1H1P	0.0183526	0.019454	-0.478993
LINC01744	0.0183656	0.028822	-0.634689
RNU6-20P	0.0184148	0.0439537	-1.045
GABRD	0.0184486	0.0181829	0.526783
NVL	0.0184853	0.0181357	-0.522622
DERL3	0.0184954	0.0183589	0.532993
RPL12P8	0.0185925	0.0184894	-0.531986
ATXN7L3	0.0186862	0.0192019	0.54087
ELP2	0.0186972	0.0184256	-0.52154
RNU6-1225P	0.0188996	0.00326122	1.7857
TRDV1	0.0189183	0.0133251	0.552752
SCARA3	0.0189368	0.0185875	0.519282
LINC02078	0.0189495	0.0182847	0.519774
BTF3L4P3	0.018972	0.0136451	0.545642
SRD5A1	0.0189858	0.0190525	0.536668
FAM163A	0.0190303	0.0194011	0.537816
IGSF11	0.0190343	0.0187077	-0.521143
FAM239C	0.0190348	0.0109385	0.720972
COL5A1	0.0191049	0.0187417	0.520675
CSNK1D	0.0191884	0.0188024	0.519173
IGLV2-33	0.01919	0.0067677	1.18341
CYP4F12	0.0191934	0.0187442	-0.519797
FGB	0.0192216	0.0125216	0.627518
RAB44	0.0192569	0.0190037	0.520483
UBXN10-AS1	0.0193117	0.0192397	0.526086
RPL12P7	0.0193368	0.0171506	0.474406
RNA5SP456	0.0193414	0.00193622	2.31297
ABCD1P4	0.0193675	0.0831941	-1.767
TMEM52	0.0193943	0.0191174	0.518585
ZFP1	0.019428	0.0194389	-0.525738
RPSAP21	0.0194709	0.0242642	-0.484752
FAM20C	0.0194981	0.0189716	0.519629
STOX1	0.0195011	0.0191129	-0.518354
MTHFS	0.0195252	0.0190949	0.517123
LINC01572	0.0195613	0.0204771	0.548122
MED28P1	0.0195732	0.0268682	-0.522835
LINC01477	0.0195842	0.0130744	0.592619
CA14	0.0195866	0.0194726	-0.524435
MYCBP2-AS2	0.0195921	0.025909	-0.501259
LINC01865	0.0195925	0.01769	0.491225
CCDC127	0.0196136	0.0194688	0.52633
MCEMP1	0.0196448	0.019945	0.531142
LINC00293	0.019649	0.0837039	-1.76424
NRG1	0.0196802	0.0194249	0.51882
MUC12	0.0197065	0.0197041	0.527853
LPP-AS1	0.0197108	0.0151573	0.516381
TNPO1P3	0.019726	0.0164748	0.463134
CUL7	0.0197482	0.0193566	0.514748
CCR7	0.0197782	0.0195273	0.521872
MXRA5	0.0197925	0.0193602	0.519993
HS3ST1	0.0198032	0.0199788	-0.531876
PDAP1	0.0198177	0.0193845	0.518311
LILRA5	0.0199563	0.0201211	0.527895
CDV3P1	0.0199811	0.00765015	1.06668
ZNF493	0.0200459	0.0193172	-0.5143
MIR5004	0.0200933	0.0049254	1.47604
ZNF200	0.020137	0.0198312	-0.51689
LINC01583	0.0201457	0.0185768	0.48695
RNU6-964P	0.020162	0.028215	-0.540843
MPZL2	0.0202205	0.0202465	0.526182
SLC25A6P5	0.0202252	0.0128945	0.611087
RGS7	0.0202762	0.0210234	0.538219
WDR43	0.0204102	0.0200644	-0.512883
BTNL8	0.0204706	0.0203598	0.520108
MMP19	0.0204724	0.0200092	0.512731
SLC5A5	0.0204995	0.0202411	0.515355
OR7E11P	0.0205806	0.0348252	-0.709369
LINC02350	0.020609	0.039618	-0.809275
TCF12	0.0206162	0.0203732	-0.51539
OR52H2P	0.0206387	0.00663433	1.2978
LINC01935	0.0207451	0.0395181	-0.813241
PCDH17	0.0208917	0.020614	-0.51233
SPAG4	0.0209372	0.0208004	0.515579
MUC5AC	0.0210711	0.0162692	0.499567
ADAM18	0.02109	0.0451203	-0.926269
C2orf81	0.0211308	0.0209158	0.517743
GFRA1	0.0211645	0.0209143	0.512606
MMP26	0.021191	0.00242884	2.27216
GNG10	0.0212179	0.0210303	0.515911
MYL12BP1	0.0212422	0.020683	0.514733
SCARB1	0.0212727	0.0205863	0.51227
UST-AS1	0.0212747	0.0211734	-0.514869
LINC00115	0.0212995	0.0225507	-0.549332
HSPA8P16	0.0213087	0.0262262	-0.475357
KLKP1	0.0214503	0.0204895	0.49525
UTP4	0.0215089	0.0214472	-0.51617
VN1R7P	0.0215523	0.0555325	-1.12863
KRTAP5-3	0.0215608	0.00238183	2.25456
NUDT9	0.0215769	0.0212885	0.51429
HRNR	0.021677	0.0211706	0.506442
SRSF11	0.021702	0.0216254	-0.5168
TMEM30B	0.0217416	0.0224783	0.535442
HNRNPA1P72	0.0217544	0.00574937	1.45701
TRAF6	0.0218019	0.0222927	-0.529203
LINC01123	0.0219097	0.0208926	0.496349
FKBP1AP3	0.021918	0.0449433	-0.93994
RFX3	0.0219294	0.0211708	-0.506046
RNU6-396P	0.0219502	0.00405455	1.7207
MTND4P9	0.0219732	0.0202396	0.4771
EEF1B2P4	0.0220238	0.0218906	0.510183
PMS1	0.0220253	0.0217112	-0.510254
CYP2D8P	0.0220359	0.0229869	-0.539778
RN7SKP198	0.0220444	0.0178792	0.467449
EXOC3L2	0.0221114	0.0219415	0.516006
KRT79	0.0221238	0.0181042	0.47055
LINC00343	0.0221337	0.0107174	0.857571
GOLPH3L	0.0221922	0.0220142	-0.512395
CYP2A7P1	0.0222096	0.00122327	3.73363
HMGB3P3	0.0222096	0.00122327	3.73363
KRTAP12-2	0.0222096	0.00122327	3.73363
LINC00489	0.0222096	0.00122327	3.73363
MIR455	0.0222096	0.00122327	3.73363
MIR552	0.0222096	0.00122327	3.73363
MTCYBP5	0.0222096	0.00122327	3.73363
MTND5P34	0.0222096	0.00122327	3.73363
REREP1Y	0.0222096	0.00122327	3.73363
RN7SL804P	0.0222096	0.00122327	3.73363
RNA5SP373	0.0222096	0.00122327	3.73363
RNU2-47P	0.0222096	0.00122327	3.73363
RNU6-34P	0.0222096	0.00122327	3.73363
RNU6-602P	0.0222096	0.00122327	3.73363
RNU6-874P	0.0222096	0.00122327	3.73363
RNU7-185P	0.0222096	0.00122327	3.73363
RPL7P34	0.0222096	0.00122327	3.73363
SLC25A6P6	0.0222096	0.00122327	3.73363
SPDYE11	0.0222096	0.00122327	3.73363
SULT1A4	0.0222096	0.00122327	3.73363
TRMT112P5	0.0222096	0.00122327	3.73363
LINC01605	0.022312	0.0217836	0.514039
RNU7-167P	0.0223252	0.0662399	-1.32422
GAPDHP62	0.0223816	0.0187708	0.464337
MIR548F3	0.0224207	0.0566191	-1.13
TMEM130	0.0225763	0.0222238	0.509267
HOXC-AS2	0.0226564	0.022415	0.51125
NDUFA8P1	0.0226651	0.0058622	1.43487
LMNTD2	0.0226692	0.0221363	0.499973
CKAP4	0.0226945	0.0228332	0.52183
RNU6-312P	0.0227027	0.0230815	-0.52725
SOCS3	0.0227156	0.022318	0.504571
RNU4ATAC15P	0.0227302	0.0890826	-1.73597
MTCO2P11	0.0227405	0.0128655	0.712555
C6orf201	0.0227805	0.022707	-0.51103
KAZALD1	0.0228221	0.0227168	-0.514585
CPN2	0.0228788	0.0182688	0.501136
RPL13P2	0.0229283	0.020425	0.461913
USP44	0.0229672	0.0225543	-0.503285
METTL3	0.0229852	0.0229061	-0.514189
ZNF708	0.0229975	0.0224717	-0.499945
AGXT	0.0230539	0.0223979	0.497867
SHOX2	0.0231781	0.0224799	-0.503057
TMEM26	0.0232552	0.0232906	0.514255
SNRPEP3	0.0232623	0.0116994	0.855079
KRT78	0.0233358	0.019578	0.459899
KLHL13	0.0233368	0.0236893	-0.515068
CXCL2	0.0233966	0.0226365	0.501767
BVES	0.0234249	0.0233567	0.509289
RPP14	0.0234438	0.0232647	-0.507978
SHPRH	0.0234497	0.0227487	-0.50557
RELL2	0.023451	0.0230701	0.501562
PCIF1	0.0234597	0.0233494	-0.507875
RNU6-1057P	0.0234693	0.0370686	-0.638028
GNS	0.0234998	0.023171	0.504129
PTCHD3	0.0235022	0.0178214	0.533027
RNU6-1208P	0.023555	0.0066439	1.43581
TXNDC11	0.023592	0.0231702	0.499773
IGLV5-37	0.023603	0.0174001	0.535196
MFRP	0.0236083	0.0223443	0.483988
RNU6-824P	0.0236206	0.0285277	-0.462281
SORD	0.0236311	0.023229	-0.500937
RNA5SP130	0.023683	0.00469447	1.69415
MAP1LC3BP1	0.0237097	0.0144518	0.663937
F2RL2	0.0238304	0.0234239	0.500685
EIF4BP5	0.0238616	0.018385	0.513659
RETN	0.023894	0.0235199	0.502182
MYRFL	0.0239696	0.0242627	-0.518742
GPC5	0.0239849	0.0238953	0.507482
HS3ST3A1	0.024	0.0236855	0.504631
ACOT4	0.0240335	0.0236994	-0.502809
DIS3L2P1	0.0240802	0.00313041	2.20555
SLC4A5	0.0240893	0.0238992	-0.507341
PGBD4P1	0.024102	0.0142888	0.750425
ZNF322	0.0241047	0.0235675	-0.495885
UQCRBP2	0.0241089	0.0129009	0.762104
LINC01780	0.024164	0.0241294	0.506992
ATP1B3	0.0242084	0.0236162	0.507027
PSMC1P8	0.024234	0.00930177	1.12408
BCL3	0.0242385	0.0236927	0.496502
ACKR1	0.0242587	0.0242059	0.507805
MIR376C	0.0242891	0.00901451	1.11533
PLEKHF2	0.0243011	0.0242774	-0.504995
PQLC2L	0.0243222	0.0240467	0.500898
ZNF585A	0.0243418	0.0236354	-0.49953
SMARCE1P1	0.0243629	0.0218109	0.455798
EXTL2	0.0243749	0.0242006	-0.504513
TRGV10	0.0244263	0.0226743	0.478888
MPO	0.0244407	0.0240626	0.497891
PXN-AS1	0.0244796	0.0245764	0.508674
BEND3P1	0.0245052	0.0239915	-0.497151
NDUFB4P12	0.024566	0.0244804	0.504119
DPPA3	0.0245877	0.0542398	-0.990507
ANKRD62P1	0.0246188	0.0473692	-0.839128
MIR7851	0.0246444	0.0276206	-0.424152
MED10	0.0246546	0.0245127	0.503711
HMGB1P46	0.0246675	0.0470679	-0.842348
RN7SKP18	0.0246728	0.00523062	1.68568
IQSEC3	0.0246766	0.0248069	0.507556
PAXBP1	0.0248043	0.024337	-0.495766
RPRD1A	0.0248126	0.0242566	-0.493069
USP6NL	0.0248221	0.0247128	-0.500707
HSP90B2P	0.0248408	0.0244514	0.499473
RUFY2	0.0248602	0.0247289	-0.501136
TEX33	0.0248794	0.00843838	1.23912
C18orf63	0.0248976	0.0380431	-0.61275
TTC12	0.0249973	0.024743	0.49807
FOXP1-AS1	0.0250642	0.0318335	-0.479408
SLC22A16	0.0250667	0.024979	0.502858
RN7SL250P	0.025124	0.00510833	1.66791
C1DP2	0.0251962	0.00983479	1.11488
LINC01323	0.0252065	0.0329344	-0.507024
FAM83G	0.0252073	0.0249368	0.498021
LRRFIP1	0.0252895	0.0250899	0.499623
SERPINA5	0.0253659	0.0250837	0.497742
SLC35F2	0.0253734	0.0255536	-0.509382
THBD	0.0253734	0.0253517	0.504228
PABPC1	0.025439	0.0252103	-0.497509
DOCK9-AS2	0.0254668	0.0247765	0.498901
TMEM247	0.0254755	0.0445809	-0.740333
ZNF625	0.025484	0.0249947	-0.494009
LAX1	0.0255373	0.0253077	0.498874
RPS26P55	0.0255463	0.0277894	-0.43427
MCAM	0.0255671	0.0258294	0.509295
RPL5P28	0.0255687	0.0276018	-0.451338
CYMP-AS1	0.0255776	0.0187743	0.521858
LINC01940	0.0255815	0.0227683	0.446858
LINC02066	0.0255907	0.0113642	0.935036
RN7SL113P	0.0255944	0.0255428	-0.505724
MIR1537	0.0256159	0.00338305	2.16579
TM4SF19-TCTEX1D2	0.0256932	0.0106897	1.00844
GSC2	0.0257062	0.0382047	-0.596619
C1orf189	0.0259597	0.0262911	0.512381
LINC02040	0.0259842	0.0165484	0.659396
CYP4F62P	0.0259975	0.0127118	0.881037
RN7SL370P	0.0260022	0.00546684	1.65632
KRTAP17-1	0.0260441	0.010275	1.10637
CCDC60	0.026062	0.0247273	0.473338
RNU6-795P	0.0260961	0.0103173	1.10594
COL22A1	0.0261171	0.0257232	0.493404
KRT28	0.0261204	0.0515215	-0.906873
ADAMTS4	0.026193	0.0259998	0.497886
GRK6	0.0262568	0.0262176	0.502808
ZKSCAN4	0.0262675	0.0257235	-0.488557
RNA5SP179	0.026295	0.00384434	2.16519
PSG5	0.0262963	0.0174572	0.6203
MTCYBP34	0.0263214	0.0146583	0.753118
C4orf45	0.0264501	0.0256187	0.484983
LUCAT1	0.0264873	0.0262786	0.494406
LHFPL5	0.0264906	0.0259741	-0.489122
SNORD59A	0.0265095	0.0249356	0.468777
COL25A1	0.0266233	0.0266695	-0.501089
JHDM1D-AS1	0.0266297	0.0266962	0.502391
ABCB7	0.0266912	0.0269154	-0.504899
WASIR2	0.0267499	0.0266706	0.500157
FAM90A1	0.0267558	0.0266561	0.501432
FXYD6P2	0.0267701	0.0381482	-0.559782
SGSM1	0.0267718	0.0266085	0.495303
MARK2P4	0.0269996	0.0572732	-0.980988
SI	0.0270244	0.0210478	0.521768
CD19	0.0270754	0.0270419	-0.499972
FOXN2	0.0270868	0.0265834	-0.488311
LINC01290	0.0270953	0.0237364	0.434217
MYO1G	0.0271003	0.0267394	0.491038
SOGA3	0.0271318	0.0270474	0.499699
RN7SL58P	0.0271363	0.00792086	1.38126
KRT24	0.0271811	0.0138765	0.880288
TMEM110	0.0272693	0.0272098	0.495647
LINC00907	0.027291	0.0265133	-0.490748
CRYZ	0.0273022	0.0275154	0.501779
KCNE1	0.0273981	0.0276478	0.499662
MED20	0.0274476	0.0268779	-0.4852
HNRNPA1P12	0.0274511	0.026953	-0.48772
VN1R84P	0.027462	0.0284778	-0.455166
ZG16B	0.0274827	0.0275636	0.49614
LDHAP4	0.0274969	0.0269737	0.487439
LINC00619	0.0275075	0.0242685	0.435059
MBOAT4	0.0275628	0.0274744	0.495321
TOP3BP1	0.0275767	0.03044	-0.424585
SLC43A3	0.0276113	0.0275339	0.49778
CRB3P1	0.0276473	0.0648954	-1.08716
SYN3	0.0276943	0.0277853	-0.500727
PPIAP27	0.0277187	0.0971509	-1.6961
PLVAP	0.0277308	0.0278042	0.499265
LINC01460	0.0277465	0.0274633	0.488216
CHST9	0.0277652	0.0272156	-0.483864
BACE2	0.0278011	0.0276042	0.4943
ZCCHC12	0.0278093	0.0279272	0.499736
LYPLA2P2	0.0279029	0.0273856	0.485527
DDX18P5	0.0279134	0.0256241	0.451189
SYNDIG1L	0.0280337	0.028047	0.494066
ZNF674	0.0281373	0.0277916	-0.48704
LINC01262	0.0281478	0.0479707	-0.729727
MIR3197	0.0281722	0.0216041	0.499346
KRT18P31	0.0282974	0.0252313	0.45472
MIR191	0.0283452	0.0159716	0.783763
IRGC	0.0283904	0.0309853	-0.438555
MIR22HG	0.0284172	0.0282013	0.486868
COL13A1	0.0284953	0.0280705	0.483702
CCDC22	0.028648	0.0289605	-0.499533
RNU6-141P	0.0287832	0.0130981	0.99548
UBE2NP1	0.0288389	0.0321439	-0.430716
IGKV5-2	0.028875	0.0213953	0.534343
PSEN2	0.0288772	0.0289379	-0.497199
ZNF222	0.0289086	0.0287528	-0.488164
RPL23AP10	0.0289199	0.0225644	0.4913
DSG2-AS1	0.0289478	0.0287308	0.490543
ZZZ3	0.0289585	0.0284268	-0.480872
LINC01764	0.0290064	0.0251111	0.428081
RPL22P17	0.0291272	0.0192982	0.649069
ACTA2-AS1	0.0291362	0.0288719	0.48748
NLRP11	0.0292489	0.0287912	-0.481891
GCFC2	0.0292493	0.0282831	-0.489224
RN7SL430P	0.0292804	0.00702548	1.61961
CFP	0.0293031	0.0288765	0.481073
RPL36P16	0.0293214	0.013904	0.911845
ANKRD55	0.0295072	0.0305933	0.512327
MYHAS	0.0295723	0.0195551	0.620569
FCN3	0.0295805	0.0294873	0.488942
PAX6	0.0296002	0.0288351	-0.486808
LINC02436	0.0296053	0.00208037	3.44192
MIR4759	0.0296053	0.00208037	3.44192
MTCO2P21	0.0296053	0.00208037	3.44192
RNU6-597P	0.0296053	0.00208037	3.44192
RNU6-702P	0.0296053	0.00208037	3.44192
SLC15A2	0.0296308	0.0293813	-0.486198
GOLGA8A	0.0296721	0.0293431	-0.486854
LINC00571	0.0297048	0.0296792	0.494559
CELF6	0.0297057	0.0217771	0.54007
TRAJ11	0.0297764	0.00708765	1.60929
ZNF414	0.0297766	0.0296703	-0.485592
RTP2	0.0298128	0.0133357	0.979892
NDUFB10P1	0.0298946	0.0142216	0.995646
RNU6-1143P	0.0299008	0.0137492	0.98641
HGSNAT	0.0299059	0.0296207	0.481122
STT3A-AS1	0.0299427	0.0302483	0.4934
LCE1B	0.0300395	0.0182623	0.709008
ANKRD20A21P	0.030046	0.0316639	-0.436524
TCAF2	0.0300631	0.029551	0.4796
FRG1CP	0.0300995	0.0306094	0.499481
PKP3	0.0301053	0.0292569	0.479596
MIR377	0.0301332	0.0125813	1.06966
RN7SL428P	0.0301735	0.0178444	0.738423
RPL5P27	0.0301772	0.0225459	0.530205
DUX4L45	0.0301915	0.100918	-1.67842
RN7SL236P	0.0302447	0.0266986	0.432963
AP3S1	0.0302561	0.0301132	0.48551
LINC02499	0.0302746	0.0517387	-0.772652
LINC00887	0.0304146	0.0301346	0.479449
IGKV2D-24	0.0304289	0.0210229	0.585736
TENM2	0.0304563	0.0304343	0.486202
LINC00543	0.03048	0.0274427	0.440697
DNAJC22	0.0304831	0.0301721	0.482342
SLC12A5-AS1	0.0305231	0.0297351	0.482924
PPP1R1AP1	0.0306039	0.00542364	2.09496
PCDHGA5	0.030626	0.030761	0.488842
LINC00662	0.0306501	0.0304565	-0.482368
MTND5P19	0.0306658	0.0110742	1.17297
STARD3	0.0307515	0.0304126	0.480056
FBXO46	0.0307713	0.0314838	-0.49876
HMGB1P8	0.0308108	0.0306798	-0.483698
TRAV13-1	0.0308493	0.0281917	0.440706
KARSP3	0.030856	0.0272899	0.423891
IGHJ3P	0.0308726	0.0195179	0.681396
ZHX2	0.0308793	0.0308632	-0.486105
IFI44L	0.0308899	0.0298638	-0.482522
VILL	0.0309	0.0306951	0.48074
AMACR	0.0309353	0.0303968	0.478495
RNU6-122P	0.0309705	0.0155422	0.911102
RPL7P21	0.0310355	0.0318164	-0.501061
MIR5192	0.031046	0.00766065	1.59438
GNGT1	0.0310541	0.0308135	0.480959
FAM86B2	0.0310714	0.0309911	0.484479
THY1	0.0310955	0.0303862	0.481927
RN7SKP78	0.0311041	0.0234707	0.515384
NTN5	0.0311225	0.0311113	-0.492122
ZFP37	0.031159	0.0312288	-0.483713
TCIRG1	0.031183	0.0305958	0.473663
NELL1	0.031241	0.0306069	0.481112
ATG14	0.0312454	0.031299	-0.486102
DCST2	0.0312761	0.0306904	0.473414
RNU7-133P	0.0312972	0.00505047	2.06233
VEGFC	0.0313103	0.0311387	0.4817
LINC02179	0.0313126	0.00801886	1.59746
HIST1H1T	0.0313874	0.0355912	-0.418799
DEFA8P	0.0314466	0.00518657	2.06304
ZNF2	0.0315473	0.031237	-0.477861
NR1I2	0.0315633	0.0315081	0.482062
BDKRB2	0.0315916	0.0310512	0.47663
PMAIP1	0.0316282	0.0314071	0.479451
KRTAP5-10	0.0316729	0.0321266	-0.494953
IL27RA	0.031763	0.031187	0.472741
RPL10P3	0.0317696	0.0312617	-0.47384
SHISA6	0.0317893	0.0314384	0.477248
UBE2Q1	0.0319855	0.0314551	0.473057
ZDHHC15	0.0320029	0.0314049	-0.470354
KDM8	0.0320364	0.0320792	0.483407
ELOCP3	0.0320462	0.0152089	0.972434
FAM241A	0.0320832	0.032332	0.486968
H3F3AP3	0.0321121	0.0207305	0.648938
LINC02274	0.0321162	0.0317136	0.473291
HMG20B	0.0321415	0.0322383	-0.482352
HOXB2	0.0321636	0.0316084	0.47299
RPS29P17	0.0321807	0.0328279	-0.488181
TM6SF2	0.0322015	0.0325362	-0.490203
MIR3680-2	0.0322736	0.046631	-0.603866
RBM43P1	0.0322912	0.0243172	0.521275
PRODH2	0.0323015	0.0186369	0.758783
ZNF121	0.0323341	0.0320592	-0.478716
RNY4P23	0.0323344	0.0507993	-0.69347
OR51E2	0.0323419	0.0319052	0.47358
LINC01949	0.0323653	0.0457252	-0.581795
UGT2B26P	0.0323807	0.0517953	-0.678267
CELA3B	0.0324706	0.0108318	1.33163
TRBV12-1	0.0325029	0.00566667	2.05036
RPL23AP40	0.0325236	0.0175262	0.846631
LINC00391	0.0325747	0.0321207	-0.474009
ATE1	0.0326896	0.0322521	-0.470663
THAP8	0.0327236	0.0324942	-0.475371
PUS1	0.0327509	0.0324633	0.477661
KRTAP10-2	0.0327585	0.0141153	1.04872
OR13C9	0.0327878	0.104739	-1.66103
PPFIA2	0.0327891	0.0326441	0.477084
SLC16A13	0.0327957	0.0326069	0.477745
ITGA8	0.0328016	0.0330706	0.484179
REV3L-IT1	0.0328131	0.0394256	-0.450308
AQP3	0.0328349	0.0321079	0.477703
EIF2AK3	0.0328675	0.0322392	-0.476187
NXPE1	0.0329113	0.0363197	-0.398881
LINC01971	0.0329466	0.0325401	0.473307
ABCC8	0.0329467	0.0325092	-0.475155
LITAF	0.0330295	0.0324116	0.468863
HBEGF	0.0330378	0.0327671	0.473383
NAP1L1P3	0.0330748	0.0327562	0.474247
FMO9P	0.0330787	0.0441487	-0.527265
ORC2	0.0330921	0.0328352	-0.476563
PRMT5-AS1	0.0331598	0.0332201	-0.480269
TNNT3	0.0332209	0.033936	0.488365
PKLR	0.0332316	0.0328018	-0.474824
PPP1R21	0.0333288	0.0331256	-0.477733
TRBV8-2	0.0334092	0.0297935	0.420298
RNU6-252P	0.033469	0.10572	-1.65664
HAS1	0.0336406	0.0335301	0.476714
RGS3	0.0336552	0.0340666	0.485017
RNY3P16	0.0336719	0.0333927	0.471004
ADAT2	0.0337947	0.0342821	-0.488356
OSBPL5	0.0338828	0.0341641	0.480168
LINC00603	0.0338999	0.0167732	0.966457
CSN1S1	0.0339147	0.0293727	0.422191
NHP2P2	0.0340569	0.0411419	-0.448765
RNU2-50P	0.0340698	0.0740346	-1.05157
MAGEA6	0.0341015	0.037806	-0.398116
MPZL3	0.0341961	0.0345105	0.482318
DTX2P1	0.0342307	0.030792	0.420763
LINC01305	0.0342608	0.0343949	0.475909
TPSG1	0.0342964	0.034214	0.471361
SERF1AP1	0.0343026	0.00969409	1.57028
RN7SL234P	0.0343231	0.0191687	0.783692
ABCF2P2	0.0343559	0.00597807	2.01104
MTND2P26	0.0343559	0.00597807	2.01104
COL10A1	0.034365	0.0341889	0.471253
SNAP25	0.0344331	0.0343713	0.473555
ZNF571-AS1	0.0344837	0.0340263	-0.469712
C2CD2	0.0344893	0.0340489	0.467386
BET1	0.0344975	0.0344705	0.474162
MTCO3P23	0.0345916	0.00661762	2.02457
RNA5SP115	0.0346346	0.0678504	-0.94149
C1orf105	0.0346877	0.0364051	-0.449057
ACADM	0.0347836	0.0347019	-0.473011
PYROXD2	0.0348437	0.0347665	0.470825
PBOV1	0.034851	0.024171	0.582757
DHX35	0.0349387	0.0345819	-0.468908
KRTAP9-12P	0.0349541	0.0610475	-0.792235
RNU6-155P	0.034971	0.00976302	1.557
RN7SL681P	0.0349971	0.00631482	2.00507
POM121L10P	0.0350082	0.0187774	0.824322
ELOCP31	0.0350547	0.0208306	0.747365
RPS10P14	0.0351638	0.0391555	-0.40395
KDELR2	0.0351742	0.0349356	0.470295
TBL1XR1-AS1	0.0352056	0.0348036	-0.464825
SFSWAP	0.0352154	0.0350493	0.470242
RNF175	0.0352248	0.0352928	0.475828
HOXC13	0.0352955	0.0352628	0.470952
OS9	0.0353404	0.0357915	0.481391
ANKRD26P4	0.0353527	0.0377493	-0.413716
PLXND1	0.0353833	0.034955	0.466549
TSPAN6	0.0354043	0.0354758	-0.474324
RAC1	0.0354099	0.035328	0.47563
VTI1BP2	0.0354121	0.0343922	0.454366
LINC01491	0.0355273	0.0483354	-0.53354
KRT8P20	0.0355478	0.0101688	1.55396
SLURP1	0.0356355	0.0194602	0.824938
KIAA1324	0.0356374	0.0354051	0.469242
RNU7-8P	0.0356426	0.1088	-1.6431
SALL4P7	0.0356439	0.0455081	-0.486754
NEUROD2	0.035659	0.0359906	0.474975
DRG2	0.0356931	0.0355576	0.470626
FAM53C	0.0357551	0.0354208	-0.466134
SIX2	0.0357634	0.0349316	0.468273
SVIL	0.035858	0.0359522	0.474004
IMPDH1	0.035914	0.0353749	0.464565
RNF212B	0.0359238	0.0357427	-0.467525
MT1DP	0.0359483	0.0353439	0.460462
ANKH	0.0359795	0.0355163	0.464015
RIMKLBP1	0.03599	0.0360335	0.473836
PGLYRP2	0.036023	0.030451	0.438972
GABRR1	0.0361399	0.0357107	0.461875
ZNF552	0.0362023	0.036133	-0.471235
CRYGA	0.0363057	0.0365154	-0.469223
CUBNP1	0.0364555	0.109933	-1.6382
MIR6861	0.0364555	0.109933	-1.6382
MTRNR2L7	0.0364555	0.109933	-1.6382
OR7E10P	0.0364555	0.109933	-1.6382
OR8B12	0.0364555	0.109933	-1.6382
RNA5SP89	0.0364555	0.109933	-1.6382
TRDD1	0.0364555	0.109933	-1.6382
CLPX	0.0364674	0.0361837	-0.463578
FSTL3	0.0365658	0.0363044	0.464658
TSPAN4	0.0365822	0.0361514	0.461404
SYT8	0.03659	0.0355569	0.453586
SALRNA1	0.0366027	0.0384579	-0.43462
ZNF383	0.0366649	0.0362447	-0.461597
SPO11	0.036739	0.0568883	-0.664958
SCRT1	0.0367622	0.036822	0.469167
ZNF480	0.0368253	0.0360953	-0.463738
MIR3155B	0.0368418	0.0194399	0.873853
SLC32A1	0.0369006	0.0367012	0.466856
GTF2IP6	0.0369635	0.0710664	-0.929946
KIR2DP1	0.0369954	0.0211568	0.828476
PANK4	0.0369969	0.0369315	-0.467798
ZNF890P	0.0369973	0.0365593	0.460189
OR13F1	0.0369973	0.00708509	1.97757
RNU6-745P	0.0369973	0.00708509	1.97757
HES2	0.0370047	0.0366518	0.465776
ZNF684	0.0370176	0.0366596	-0.463928
PF4V1	0.0371363	0.0349282	0.433358
HNRNPA1P5	0.0371769	0.0324382	0.422267
RGPD4-AS1	0.037198	0.00723636	1.97692
TEX50	0.037198	0.00723636	1.97692
MIR493	0.0372805	0.00334002	3.21471
RNU4ATAC14P	0.0372805	0.00334002	3.21471
MRPS22	0.0373095	0.0368552	-0.458998
ISG20	0.0374798	0.0370791	0.461422
SLC40A1	0.0375158	0.0374319	-0.468203
HNRNPA1P63	0.0375621	0.0504649	-0.533126
GUSBP2	0.0377152	0.037318	-0.462215
C1QL2	0.0377353	0.0375958	0.464435
MIR6835	0.0377714	0.0352266	0.426607
CAPNS1P1	0.0378374	0.0179627	1.02388
LAMB1	0.0378412	0.0374496	0.462843
IGKJ4	0.0378776	0.0250501	0.650965
XIRP2	0.0379034	0.0378106	-0.462748
LRPPRC	0.0379753	0.0380177	-0.465556
NLRP10	0.0381325	0.0242958	0.706906
C6orf229	0.0381348	0.0448393	-0.434063
MIR3120	0.0381418	0.0368838	0.44659
CCDC92	0.0381505	0.0392098	0.47993
VEZF1	0.0382057	0.0376751	-0.457749
APBB2	0.03829	0.0381051	-0.461002
TCEAL6	0.0383107	0.0381355	0.462932
ITGBL1	0.0383291	0.038258	0.467609
MIR7845	0.0383401	0.0450727	-0.43071
SNORD113-9	0.0383479	0.0209004	0.871438
FKBP1AP1	0.0383658	0.0371248	0.447049
ELOCP33	0.0383695	0.0520689	-0.547305
IFT88	0.0383995	0.0379085	-0.459751
RNU6-882P	0.0384004	0.0372236	0.463178
PCDHA8	0.038424	0.0380192	0.459959
ZNF765	0.0384529	0.0379923	-0.457045
CDYL	0.038492	0.0380813	-0.456476
SH3RF2	0.0385782	0.038598	0.466934
NOP56P3	0.038643	0.0406409	-0.417998
LINC01268	0.0386971	0.039031	-0.468009
CYP2A13	0.0387781	0.0239041	0.733681
MYO15A	0.0388066	0.0382048	0.452683
LINC02170	0.0388232	0.0394277	-0.473769
IL18R1	0.0388477	0.0379463	0.456206
OR14C36	0.0388578	0.0901117	-1.23116
HES3	0.0388792	0.0326399	0.442306
FABP1	0.0388928	0.0367713	0.432517
SLF1	0.0389008	0.0391752	0.472654
ATF4P1	0.0389531	0.0238794	0.730936
SMAD4	0.0389832	0.0383785	-0.453288
PAK1	0.0390106	0.0392283	0.468042
COX6CP2	0.0390227	0.04319	-0.391057
PRMT8	0.0391345	0.0397316	0.472583
LTB	0.0392608	0.0389219	0.458697
ESYT1	0.0392963	0.0388506	0.455079
ADAM5	0.0393062	0.0295402	0.517878
CFAP58	0.0393588	0.0392219	0.462549
CXCL6	0.0393914	0.039323	0.460536
CACNA1C-AS3	0.0394125	0.0125885	1.52358
MAGEA7P	0.0394187	0.014084	1.26031
ARMC10	0.0394457	0.0388832	0.453716
FAM71A	0.0394506	0.0354236	0.405148
ADRA1B	0.0395605	0.0392197	0.459846
SLC25A1P5	0.0395862	0.0393392	-0.458345
LINC00390	0.0395953	0.0466378	-0.418059
RN7SL652P	0.039682	0.0333221	0.430747
LINC00592	0.0396822	0.0359559	0.407034
PTGES	0.0397037	0.0393352	0.455853
SPATA19	0.0397242	0.0355269	0.400051
RNU6-1214P	0.0397268	0.0174272	1.12064
ARSE	0.0397543	0.0391798	0.452693
VWA7	0.0397612	0.0395068	0.456067
DNAAF2	0.0398385	0.03976	-0.458794
LINC00528	0.0398576	0.0392413	0.450245
SEMA6A-AS2	0.0399883	0.0397142	-0.454952
RPL31P54	0.0400068	0.0362447	0.406753
DEFA4	0.0400159	0.0350647	0.414022
PRAMEF15	0.0400342	0.091521	-1.22659
ST13P6	0.0400532	0.0396143	0.457686
HTRA3	0.0401011	0.0399861	0.462243
DNAJC7	0.0401048	0.0401796	0.465585
RNA5SP444	0.0402303	0.0126095	1.508
COL24A1	0.0402907	0.0400263	0.455468
GLUD1	0.0404315	0.0400306	-0.455896
OPN4	0.0404845	0.0400196	0.452363
RORC	0.0405319	0.0402995	0.456785
CACNA1C	0.040607	0.0402137	0.453241
LRRN1	0.0406313	0.0400921	-0.45078
LINC01839	0.0406968	0.0155403	1.26266
HSPA12A	0.040697	0.0404843	0.45794
ITGA3	0.0406974	0.0402691	0.452302
LINC01074	0.0407537	0.0656695	-0.723583
OOSP2	0.040764	0.0123339	1.49224
LINC01266	0.0408012	0.0400898	0.447147
HAP1	0.040844	0.0402265	0.450868
NPIPB8	0.0409106	0.0443725	-0.392508
SLAMF8	0.0409714	0.0407534	0.454421
PSAT1	0.0410112	0.0407448	-0.454141
DHRS11	0.0410378	0.0407274	0.452531
GTF3C3	0.0410453	0.0408039	-0.454744
LINC00477	0.0410485	0.0321577	0.487828
FAM35BP	0.0411122	0.0406551	-0.450296
LILRB3	0.0411705	0.0405749	0.4489
DUS1L	0.0411909	0.0407478	0.450641
ITGB7	0.0412034	0.0410203	0.455732
VWC2	0.0412066	0.0412038	0.459588
LINC01036	0.0412257	0.043384	-0.406316
ARHGEF3	0.041253	0.0414515	-0.459942
C1QTNF6	0.0412936	0.0407688	0.452509
MGAM	0.0413753	0.0407182	0.448271
SLC25A23	0.0414326	0.0414177	-0.456816
MYO5A	0.0414674	0.0413626	0.459998
TMEM220	0.0414909	0.0414861	0.455621
EIF1P3	0.0414946	0.0411368	0.452354
IRS1	0.041522	0.0416635	0.459666
IKBIP	0.0415637	0.0417565	0.461441
TNFRSF10A-AS1	0.0415676	0.0413154	0.451535
RTKN	0.0415815	0.0416419	-0.457766
HIF1A-AS2	0.0416534	0.041025	0.446594
EEF1DP6	0.0416739	0.0128511	1.48481
SBDSP1	0.0417311	0.0416939	0.459898
RFXAP	0.041761	0.0411411	-0.446989
SLC10A5	0.0417919	0.0414662	-0.455467
LINC02361	0.0417981	0.0417103	0.453028
YWHAZP6	0.0418054	0.042134	0.462858
UBOX5-AS1	0.0418405	0.0416774	-0.455755
C1orf109	0.0418423	0.0420546	-0.460117
AOX2P	0.0418471	0.052685	-0.489117
MIR4253	0.0418738	0.0421061	0.463223
GAST	0.0418754	0.0414909	0.45077
OR4F4	0.0418809	0.00930126	1.92014
PHF5CP	0.0419511	0.0372604	0.395941
IGFBP4	0.0419797	0.0410726	0.45294
ELP4	0.0420127	0.0414226	-0.448919
CCL21	0.0420207	0.0378881	0.39969
SCGB2B2	0.0420616	0.0422231	-0.462031
RNU6-313P	0.0421099	0.0310998	0.530506
LINC01285	0.0421171	0.042307	0.459588
ANGEL2	0.0421525	0.0415263	-0.445585
SUPT3H	0.0421906	0.0415839	-0.448963
RNU6-1321P	0.0423221	0.0337104	0.475232
ROPN1L-AS1	0.0423609	0.0373702	0.403682
MAP2K3	0.0424926	0.0418513	0.446161
ANO6	0.0425299	0.0422683	0.45345
C2orf88	0.0425748	0.041979	-0.446821
ELOVL3	0.042609	0.043136	0.464321
CTSLP1	0.0426307	0.0316086	0.548359
LINC01627	0.0426634	0.0951412	-1.21302
RIOX1	0.0426734	0.0430297	0.460844
IKZF4	0.0426798	0.0427349	0.456789
KIRREL3-AS3	0.0426815	0.038642	0.400098
PPP1R15A	0.0427228	0.0422469	0.453202
MYO1D	0.0427401	0.0422647	0.448502
KLF15	0.0428041	0.0425535	-0.450812
TRIM54	0.0428567	0.0425701	0.447145
KRT18P24	0.0429081	0.0207447	0.983549
GPRC5A	0.0429219	0.0422924	0.445145
UST	0.0429278	0.0423397	-0.445714
PPAN-P2RY11	0.0429776	0.0163897	1.23722
CROCCP4	0.0429893	0.0710995	-0.760037
PIP5K1P1	0.0430437	0.0381363	0.398353
HMGN1P37	0.0430445	0.0418239	0.4377
ACTA2	0.0431852	0.0428805	0.450379
NKX1-2	0.0432005	0.0429167	-0.447402
TMEM150C	0.0432522	0.0435338	0.458534
AIRE	0.0434248	0.0428191	0.445024
OR2L3	0.0434719	0.0608743	-0.579416
RPL3L	0.0434809	0.0428469	0.44204
TNFSF15	0.043484	0.0436387	0.455035
CTPS2	0.0434873	0.043029	-0.447768
NALT1	0.0436297	0.0433782	0.446875
ZNF184	0.0436482	0.0424422	-0.446997
TBX18-AS1	0.0437699	0.0395455	0.394829
SEZ6	0.0438188	0.0437314	0.453249
RPL12P32	0.0438397	0.0447686	-0.417427
CHGB	0.0438532	0.0440286	0.454636
RWDD2A	0.0438586	0.0433329	-0.444963
PBX1	0.0438661	0.0429827	-0.447904
RN7SKP1	0.0439657	0.0202232	1.09348
LINC01501	0.0439859	0.0409989	0.410657
PCDHGB2	0.0440311	0.0431973	0.446355
CC2D2A	0.0440407	0.0434289	-0.443182
SLC25A15P5	0.0440899	0.0639149	-0.619137
LINC01096	0.0440992	0.0439029	0.450769
LINC01596	0.0441678	0.0617334	-0.572072
RNU1-30P	0.0441874	0.0270345	0.744704
PIGS	0.0441885	0.0437363	0.444236
SLC35C1	0.0442166	0.0435331	0.445233
LINC02120	0.044254	0.0284757	0.673737
MRPS21P9	0.0442825	0.0608289	-0.554155
CACNA1C-AS1	0.044352	0.0439476	0.4447
MTATP6P16	0.0445104	0.0540573	-0.451535
NEUROD1	0.0445375	0.0449549	-0.455228
DUPD1	0.0445409	0.0332954	0.543185
MIR6745	0.0445867	0.0238997	0.899954
TATDN2P2	0.0446074	0.0443898	0.445685
NAA16	0.0446214	0.043983	-0.44016
SACM1L	0.0446298	0.045729	-0.465681
SLC35G3	0.0446909	0.0291763	0.676547
MIR766	0.0446943	0.0283486	0.706741
PRSS55	0.0447216	0.0445643	-0.450663
NANS	0.0447417	0.0438093	0.44309
MSRB1P1	0.0447492	0.0677464	-0.68066
IGKV2-4	0.0448058	0.0200267	1.07747
PPIAP13	0.0448485	0.0446636	-0.447234
CAMKK1	0.0448503	0.044414	0.442406
SPHK1	0.0448879	0.0437512	0.449442
ZNF34	0.0449361	0.0447768	-0.448773
RNU6-863P	0.0449774	0.0212059	1.09149
GRN	0.0449884	0.0440107	0.441508
MTCO1P47	0.0450527	0.0765301	-0.820361
RNU4-39P	0.0451008	0.0449416	-0.448868
LINC02449	0.0451034	0.0450126	0.448797
DYRK1A	0.0451202	0.0441584	-0.441499
ISPD	0.0451427	0.0453327	0.457213
FGF3	0.0451475	0.035363	0.510171
MIR941-5	0.0451684	0.100129	-1.18109
TRAV12-1	0.0451938	0.0407442	0.390111
BRD7P1	0.0452062	0.00505331	3.0283
DDX43P2	0.0452062	0.00505331	3.0283
HSPD1P18	0.0452062	0.00505331	3.0283
IGHD2-15	0.0452062	0.00505331	3.0283
IGHV3OR16-12	0.0452062	0.00505331	3.0283
IGHVIII-67-4	0.0452062	0.00505331	3.0283
IGKV1-32	0.0452062	0.00505331	3.0283
IGKV1OR9-2	0.0452062	0.00505331	3.0283
IGKV2OR2-1	0.0452062	0.00505331	3.0283
IGLV3-6	0.0452062	0.00505331	3.0283
LINC01017	0.0452062	0.00505331	3.0283
MAS1LP1	0.0452062	0.00505331	3.0283
MIR3925	0.0452062	0.00505331	3.0283
MIR4452	0.0452062	0.00505331	3.0283
MIR4507	0.0452062	0.00505331	3.0283
MIR6782	0.0452062	0.00505331	3.0283
MRPS6P2	0.0452062	0.00505331	3.0283
NTF6A	0.0452062	0.00505331	3.0283
RN7SL185P	0.0452062	0.00505331	3.0283
RN7SL561P	0.0452062	0.00505331	3.0283
RN7SL719P	0.0452062	0.00505331	3.0283
RNU6-432P	0.0452062	0.00505331	3.0283
RPL7AP23	0.0452062	0.00505331	3.0283
RPP40P1	0.0452062	0.00505331	3.0283
TRAJ48	0.0452062	0.00505331	3.0283
WBP1LP1	0.0452062	0.00505331	3.0283
HMGN2P25	0.0452874	0.0482274	-0.388273
ZNF528-AS1	0.0453563	0.0455743	-0.452783
HLA-V	0.0453592	0.0452968	0.44582
TRPM5	0.0453724	0.0449814	0.443425
RNU4-78P	0.0454424	0.0471484	-0.411323
LINC01468	0.0454438	0.045206	0.444025
LINC01465	0.0455508	0.0453291	0.445098
CENPUP2	0.0455808	0.0538785	-0.424149
TRERNA1	0.0456072	0.0340336	0.538204
MYO1C	0.0456115	0.0451666	0.441222
HMGN2P36	0.0456995	0.0358339	0.52379
KRT18P62	0.0457354	0.057662	-0.482697
LINC01878	0.0457399	0.0328316	0.562071
HK3	0.0457553	0.0447737	0.440073
FTH1P12	0.0457568	0.0455101	0.442813
LINC01987	0.0458324	0.0496242	-0.382192
CEPT1	0.045838	0.0463391	-0.454727
ULBP1	0.0458624	0.0459944	0.451454
NSDHL	0.0458776	0.0456402	-0.442808
FGF14-AS1	0.0459116	0.0333758	0.566813
TBC1D3I	0.0460371	0.0344126	0.519098
RNU6-960P	0.0461248	0.011127	1.86915
CHRM3-AS2	0.0462756	0.0460771	0.442862
SMLR1	0.0462769	0.0492695	-0.388747
PHYHIP	0.0463113	0.0462315	0.445975
PSMD4P1	0.0463218	0.0459049	0.442364
B3GALT1	0.0463334	0.0458855	-0.439667
LINC01093	0.0463361	0.0388548	0.433934
FCN2	0.0463639	0.0423761	0.395191
ARHGAP40	0.0463802	0.0463221	0.443702
SLC46A2	0.0464117	0.0465598	0.446212
GORAB	0.0464375	0.0461107	-0.44132
SPTSSB	0.0464752	0.0472283	-0.457671
LIX1L	0.0465336	0.0466838	-0.44588
RNU6-740P	0.0465697	0.101859	-1.17547
SUSD2P2	0.0465697	0.101859	-1.17547
FAF2P1	0.0465751	0.0268362	0.829705
NUGGC	0.0466062	0.0475415	0.458838
TKTL1	0.0466309	0.045848	0.441841
RSL24D1P2	0.0466777	0.0611356	-0.50702
PRDX2P4	0.0466949	0.0446551	0.417387
CASC21	0.0467097	0.0438951	0.407022
RN7SKP161	0.0467703	0.0303543	0.703437
COX6B1P6	0.0467818	0.0195961	1.22352
CRNDE	0.0468287	0.0467986	0.444608
LINC02278	0.0468863	0.0374076	0.483863
RNU6-638P	0.0468874	0.0390476	0.437773
LINC01034	0.0469408	0.038129	0.456185
RARA-AS1	0.0469771	0.0460864	0.442241
CD7	0.0469936	0.046966	0.443333
ATP13A4-AS1	0.0471204	0.0461447	-0.437667
THSD7B	0.0471268	0.0462746	-0.440438
UGT2B29P	0.0471758	0.0896882	-1.00822
MTHFD2	0.0471997	0.0469728	-0.442155
RPL37P25	0.0472083	0.0159626	1.43854
LUZP2	0.0472401	0.0466412	-0.436398
TMEM185B	0.0472573	0.0468122	0.438675
PCSK5	0.0472583	0.0466295	0.435879
CCDC130	0.0472984	0.0475635	-0.450685
RPL7P8	0.0473275	0.046681	0.436658
BANF1P4	0.0475187	0.0383407	0.46184
MMP11	0.0475219	0.0470951	0.439338
SAXO1	0.0475809	0.0474062	0.442521
RBM23	0.0475998	0.0480682	-0.447818
LINC01018	0.0476298	0.0475825	0.441015
LINC01490	0.0476378	0.0261666	0.885822
PGAM1P12	0.0476478	0.0293884	0.726733
RPL12P2	0.0476763	0.0510467	-0.384716
ZNF260	0.0476791	0.0466743	-0.434985
RDH8	0.0476945	0.042927	0.382653
SPART	0.047695	0.0467754	-0.438965
AHCY	0.0477149	0.0474604	-0.438826
STXBP4	0.0477264	0.0470702	-0.434668
ALOX15B	0.0477302	0.0471083	0.434579
OR1L3	0.0477354	0.0346856	0.558431
ZNF613	0.0477807	0.0475371	-0.438766
TCL1A	0.0477996	0.0440116	0.400807
REV1	0.047804	0.0472555	-0.435244
BSX	0.0478181	0.0349613	0.560319
FBXO30	0.0478546	0.0466391	-0.438955
FOLR3	0.0478718	0.0478302	0.441176
ADCY3	0.0479094	0.0479435	0.445603
GAS1	0.047957	0.0479549	-0.442475
MAP2K1	0.0479617	0.0473552	0.434213
CMA1	0.0479764	0.0481411	-0.443866
GAPDHP28	0.0479943	0.066447	-0.608321
OR7E91P	0.0479947	0.0347258	0.555361
PHLDB2	0.0480958	0.0478479	0.441441
RN7SL356P	0.0481827	0.0321787	0.666325
CTSG	0.0481843	0.0415583	0.416676
LINC01425	0.0482332	0.0277701	0.818221
ZNF823	0.0483363	0.0476897	-0.435684
RN7SL552P	0.0483452	0.0287495	0.764061
MTCO2P17	0.048378	0.0809813	-0.802467
NEUROG1	0.0483834	0.0369474	0.518347
CHST1	0.0484671	0.0478648	0.433581
MSLNL	0.0485453	0.0445278	0.389698
FAM60CP	0.0485509	0.048582	-0.44104
MIR4792	0.048564	0.0740637	-0.716602
HSP90B1	0.0485957	0.0482765	0.440546
LINC00857	0.048604	0.0467062	0.41704
ESRRB	0.0486935	0.048346	-0.439856
NRSN2-AS1	0.0487243	0.0487091	-0.442609
MIR6088	0.0487708	0.0249872	0.954216
TRAV25	0.048935	0.0387301	0.486656
RFFL	0.0489755	0.0485386	0.435138
MYO1B	0.0489869	0.0493987	0.447485
ATP13A5	0.0490042	0.0484291	-0.432902
MEIKIN	0.049174	0.0363246	0.538148
B3GAT3P1	0.0492015	0.0502873	0.455726
GATA3-AS1	0.0492154	0.0457448	0.397312
BLVRA	0.0493303	0.0484055	0.436364
LINC00301	0.0493669	0.0124777	1.83074
RNU1-115P	0.0493669	0.0124777	1.83074
NHSL1	0.0493938	0.0484521	-0.434223
TRBJ2-3	0.0494255	0.0455805	0.390531
RPL12P9	0.0494847	0.0378577	0.514898
GRK1	0.0495121	0.04922	0.436688
GCKR	0.0495163	0.0490586	0.432283
HSPB1P1	0.049526	0.0488855	0.433608
KBTBD6	0.0495291	0.0488771	-0.429787
HIST3H2BB	0.0495296	0.0490477	-0.432196
ACSF2	0.049531	0.0503836	-0.45515
TTYH1	0.0495328	0.0495815	-0.440325
GYS2	0.0495713	0.0493793	-0.439156
FBF1	0.0495915	0.0493486	0.434704
LINC01247	0.0496022	0.0236322	1.05448
LAMA4	0.0496032	0.0493336	0.442243
MXRA8	0.0496388	0.0491797	0.433652
IGKV2D-30	0.0496543	0.0387663	0.491491
SETP10	0.049659	0.0643325	-0.501964
RNU7-119P	0.049688	0.0823728	-0.803239
DCLK3	0.0497075	0.0502713	0.448435
SIGLEC18P	0.0497295	0.0460348	0.393148
LINC01921	0.0497657	0.0254509	0.946292
LINC00672	0.0497812	0.0494097	0.433545
CYCSP34	0.049802	0.0491658	-0.431974
SPATA4	0.0498241	0.0497703	0.43991
GUCY1B3	0.0498435	0.0490598	0.437872
TRNP1	0.0499524	0.0496658	0.435845
SNX33P1	0.0500073	0.0781444	-0.763015
L1CAM	0.0500465	0.0497867	0.434145
MTATP6P1	0.0500509	0.0497648	-0.43921
RNU2-63P	0.0500524	0.0410946	0.450746
RPL12P44	0.0500576	0.0555752	-0.376614
ATG9B	0.0500676	0.0500651	0.440393
TMEM95	0.0501101	0.0440364	0.413054
CARSP1	0.0501286	0.0277167	0.870396
ANO5	0.0501521	0.0501927	0.440054
KRT71	0.0503134	0.0459394	0.383923
SERPINE3	0.0503221	0.0493325	-0.432055
MYL6P3	0.0503886	0.043763	0.407047
LINC01497	0.0504133	0.0498619	0.431174
PDCL3	0.0504642	0.0502241	0.436823
DAPK1-IT1	0.0504806	0.0634593	-0.481987
AFM	0.0505274	0.0952391	-0.982889
ZNF606	0.0505384	0.0499001	-0.428425
RARA	0.050564	0.0497009	0.434972
LIN28A	0.0505734	0.0532551	-0.387698
KPRP	0.0505814	0.0387721	0.52864
KRT18P26	0.0505842	0.0799619	-0.738672
GUCY1B2	0.0506563	0.0500362	-0.429811
HAUS8	0.0507236	0.0505401	-0.434029
RCBTB1	0.0507372	0.0500757	-0.433056
SLC4A1APP1	0.0508311	0.0506229	0.43844
RNU1-62P	0.0509028	0.0179051	1.40674
NR2F2-AS1	0.0509206	0.0508158	0.434706
SOX12	0.0509279	0.051171	-0.439471
CABS1	0.0509731	0.0838029	-0.800089
SEMA6B	0.0509799	0.0509915	0.436582
NXNP1	0.0510153	0.0945273	-0.996497
LINC01954	0.0510974	0.0508285	-0.431974
ZNF69	0.0511617	0.0506487	-0.432246
NATD1	0.0511676	0.0512323	0.43823
CBLN3	0.0512094	0.0511731	0.435279
RGS14	0.0512637	0.0508537	0.429695
MIR8070	0.0512839	0.038684	0.538161
NUDT4P2	0.0512929	0.0138652	1.8187
LINC01526	0.0513061	0.0435875	0.424936
RNU6-1003P	0.051329	0.0218472	1.18449
MESTP3	0.0513579	0.0486064	0.402067
LINC02116	0.0513829	0.0294096	0.873758
LINC02128	0.0513868	0.0496542	0.414449
PAGE2	0.0514189	0.0447444	0.41195
DNM3OS	0.05143	0.0518697	0.443232
ADGRV1	0.0515171	0.050551	-0.429326
IL9R	0.0515184	0.049574	0.41363
YWHABP2	0.0515449	0.0517523	0.441536
RPSAP50	0.0515496	0.0448846	0.397532
SETD4	0.0515763	0.0513047	-0.43501
DOK2	0.0516097	0.0513405	0.431254
CCT4P2	0.0516269	0.0399516	0.495344
FTLP10	0.0516401	0.0134301	1.80471
KRT18P22	0.051648	0.0583734	-0.390385
RFXANK	0.0516547	0.051618	-0.433617
RN7SL55P	0.0516695	0.0139838	1.8137
ZNF569	0.0517738	0.0505139	-0.431032
DSCR8	0.0519344	0.0587147	-0.388309
RNU6-1327P	0.0519359	0.0689604	-0.542756
CRYGEP	0.0519606	0.0391223	0.55518
ACTRT3	0.0519625	0.052375	0.440296
MC3R	0.051999	0.0448728	0.423572
CLEC18C	0.0521885	0.0518331	0.430397
MIR561	0.0522116	0.0970169	-0.979295
IGHV4-31	0.0522446	0.0479396	0.383146
RNVU1-2	0.0522449	0.0562275	-0.377241
ITGA5	0.0522485	0.0520395	0.433205
ZBTB40-IT1	0.052261	0.0556824	-0.375686
ZKSCAN3	0.0522828	0.0510962	-0.433112
POLR3C	0.052292	0.052002	-0.430031
ATP5L2	0.0522961	0.052123	0.431746
RBP3	0.052344	0.0523351	-0.425519
TEX41	0.0523535	0.0521657	0.432372
RNU6-1228P	0.0523961	0.019043	1.39916
TBX5	0.0524179	0.0521897	0.430714
TUBB8P2	0.0524496	0.058786	-0.387349
MRPS6	0.0524657	0.051431	0.424856
COL6A1	0.052494	0.0520463	0.428868
CTSO	0.052498	0.051938	0.428773
WIPI2	0.0525859	0.0523677	0.434141
NUS1P1	0.052707	0.0532175	-0.437787
NACAP1	0.0527612	0.0524659	0.430829
APLP1	0.0527801	0.0519834	0.429262
SYCE2	0.0528192	0.0525282	-0.432238
ENSAP2	0.0528615	0.0535875	-0.443369
RNU6-402P	0.0530099	0.0905292	-0.87135
C1orf186	0.0530115	0.0523012	0.424939
PRNCR1	0.0530434	0.0519846	-0.428201
SETP21	0.0530816	0.0490606	0.384411
LINC02017	0.0530823	0.0350988	0.676902
ZPBP2	0.0530928	0.0270705	1.04766
PCDHB4	0.0530954	0.0535125	0.437272
RNU6-1043P	0.0531202	0.070526	-0.538154
ZNF570	0.0532034	0.0527604	-0.425446
MUT	0.0532261	0.0528916	-0.429379
GJA5	0.0533372	0.0532149	0.432321
CES1	0.053338	0.0526963	0.423729
ATG10-AS1	0.0533606	0.00726131	2.87003
CYP2C58P	0.0533606	0.00726131	2.87003
KRT8P19	0.0533606	0.00726131	2.87003
KRTAP1-3	0.0533606	0.00726131	2.87003
MIR1252	0.0533606	0.00726131	2.87003
OR2T5	0.0533606	0.00726131	2.87003
OR4F16	0.0533606	0.00726131	2.87003
RN7SL836P	0.0533606	0.00726131	2.87003
RNA5SP521	0.0533606	0.00726131	2.87003
RNA5SP77	0.0533606	0.00726131	2.87003
RPL7AP69	0.0533606	0.00726131	2.87003
SNORD115-8	0.0533606	0.00726131	2.87003
TRAV24	0.0533901	0.0629086	-0.412179
LIPM	0.0533999	0.052942	-0.424483
FAM218A	0.0534019	0.0534317	0.433555
LCN9	0.0534381	0.0496236	0.385419
NACAD	0.0534446	0.0531615	0.430179
PAX4	0.0534787	0.0419765	0.494948
DDX10P1	0.0535327	0.0502126	0.391208
RSBN1	0.0536173	0.0529923	-0.423622
BHLHB9	0.0536229	0.054086	0.439825
LINC02357	0.0536323	0.0394437	0.561227
DBIL5P	0.0537451	0.0538388	0.433057
RPSAP52	0.0537483	0.0539381	0.431755
RBM17P3	0.0537744	0.014309	1.78058
TRMT10B	0.0537946	0.053707	-0.429703
HCG25	0.0538215	0.0537264	-0.435762
RPL21P32	0.0538446	0.0595416	-0.370695
ZDHHC20	0.0538783	0.0534445	-0.425491
GSTA6P	0.0539033	0.0240376	1.17518
LRRC39	0.053918	0.053494	-0.426978
GOLGA6C	0.0539233	0.0337501	0.74961
ACAP2	0.053924	0.0536198	-0.429047
ZSWIM1	0.0539441	0.05353	-0.426556
NR2C2AP	0.0539683	0.0539428	-0.429445
RNA5SP493	0.0539841	0.0622551	-0.397216
OGFOD1P1	0.054107	0.0541027	0.431729
MRM2	0.0541578	0.0540892	0.434416
MTDHP4	0.0541957	0.0560669	-0.388703
LINC01233	0.0542311	0.037012	0.644242
SDR16C5	0.0542318	0.0544732	0.433979
EBF4	0.0542626	0.0542353	-0.429042
HMGB3P31	0.0542808	0.0771579	-0.625911
NUCB2	0.0542834	0.0543685	0.433005
ARMCX1	0.0542877	0.0538803	-0.426587
RPL7L1P4	0.0543235	0.0851901	-0.825058
HNRNPCP6	0.0543265	0.0557758	-0.391311
CCDC3	0.0543617	0.0542724	0.430979
PSPC1-AS2	0.0544553	0.0544864	-0.430914
RNU6-744P	0.0544696	0.0388492	0.596523
RN7SL173P	0.054471	0.0237114	1.16279
NID2	0.054563	0.0552659	0.440713
FAAH2	0.0545907	0.0545138	0.429551
POLE2	0.0546712	0.054333	-0.425047
NLRP7	0.054679	0.0476513	0.397294
AGAP4	0.0547129	0.0547077	-0.432136
ZNF543	0.0547294	0.0546947	-0.429389
GMCL1	0.0547526	0.0541263	-0.421486
ADAD1	0.0547652	0.0245433	1.16905
IGHV4-28	0.0548368	0.0459427	0.435451
CCDC96	0.054842	0.0550941	0.434634
NXF3	0.0548475	0.0544074	0.422902
ZNF484	0.054881	0.0542496	-0.42093
MTATP6P19	0.0549792	0.0796111	-0.649636
ARFRP1	0.0550061	0.0545911	0.423349
RN7SL75P	0.0550247	0.0510631	0.382103
LINC00589	0.055049	0.050691	0.380005
C10orf142	0.0550817	0.0546356	0.424365
RHOT1P3	0.0550827	0.0509674	0.387503
RNU6-1241P	0.055097	0.0271352	1.02112
VDR	0.0551468	0.0547985	0.427121
C1QTNF3	0.0551835	0.0547818	-0.428794
KLHL24	0.0552233	0.0548148	-0.423645
CCDC74A	0.055226	0.0550717	0.429095
SLFN12	0.0552261	0.055038	0.428662
VWA5A	0.0552633	0.0547385	0.42399
MMP9	0.0552679	0.0543805	0.428605
PRKAR2B	0.055274	0.0556481	0.435017
MTCYBP2	0.0553263	0.0877519	-0.795632
DCUN1D1	0.0553427	0.0548034	-0.422043
IFIT5	0.0553527	0.0546229	-0.423556
CAMK2N1	0.0553772	0.05443	0.42232
PRMT5	0.0553791	0.0555825	-0.431729
RN7SL819P	0.0555148	0.0245961	1.15902
ZNF440	0.0555668	0.0549249	-0.419516
SEPT7-AS1	0.055637	0.0553593	-0.425527
EPM2A	0.0557132	0.0544951	-0.426396
CYP2C9	0.0557319	0.0702278	-0.475718
SNORD115-4	0.0557631	0.0156504	1.76699
ERO1A	0.0557858	0.0553256	0.421531
EIF4A2	0.0557952	0.0559301	-0.434105
CICP12	0.0558094	0.0349587	0.739627
TIGD4	0.0558171	0.0554169	-0.423521
FTLP8	0.0558254	0.0207465	1.3694
WDR38	0.0558472	0.0554462	-0.423618
MGAT5B	0.0558473	0.0554636	0.422679
KIFC3	0.0558677	0.0558574	0.42787
CFAP61	0.055888	0.0556684	0.424419
INTS11	0.0559059	0.0561066	-0.43112
AOAH-IT1	0.0559227	0.0659226	-0.415729
MIIP	0.0559334	0.055887	-0.42959
TPRX1P1	0.0559525	0.0254785	1.16357
SRGAP2D	0.0559782	0.0555672	-0.421176
LIPC-AS1	0.0560332	0.0487019	0.400487
IGSF11-AS1	0.0560576	0.0597037	-0.370439
TOB2	0.0560925	0.0562911	-0.432327
RN7SL834P	0.0561168	0.0546043	0.408533
HIST1H2BO	0.0561329	0.055756	-0.422752
BSN-AS1	0.0561995	0.0368419	0.702411
SNORD36C	0.0562683	0.0351833	0.736585
ANKRD20A5P	0.0563691	0.0565697	-0.423747
PANX2	0.0563916	0.0560962	0.422848
LINC01399	0.056401	0.0281719	1.0159
LINC00557	0.0564485	0.0584674	-0.405809
SAPCD2P1	0.0564577	0.0463249	0.464318
MIR3667	0.0564772	0.0864848	-0.726682
ZNF850	0.0565126	0.0562471	-0.424287
RPL18AP2	0.0565285	0.050897	0.385014
RN7SL384P	0.0565298	0.114682	-1.13216
SDC1	0.0565643	0.0559186	0.418765
FXYD1	0.0565891	0.05737	0.435585
PRKAB2	0.0566314	0.0561503	-0.422426
ZNF66	0.05666	0.0560423	-0.419539
SOX2	0.0567016	0.056507	-0.423477
RN7SL507P	0.0567333	0.0167602	1.76704
MUC16	0.0567743	0.0518721	0.369623
KIRREL1	0.0567755	0.056321	0.420188
RNU6-225P	0.056787	0.0253997	1.15107
HHIP	0.0568776	0.0566318	-0.42258
STAG2	0.0568785	0.0556026	-0.422894
GLIPR2	0.0569131	0.0571848	-0.427394
SLC2A3P2	0.056917	0.0590016	-0.387247
PARVB	0.0569177	0.0563243	0.419584
PGAM1P5	0.0569319	0.0510006	0.380337
NRSN1	0.0569449	0.0575401	0.433143
RN7SL644P	0.0569828	0.077917	-0.599767
IGFL1P1	0.0569903	0.0516918	0.371465
TMTC2	0.0569974	0.0576876	0.433172
TAX1BP3	0.0570095	0.0567042	0.422349
GZMB	0.0570448	0.0569038	0.423512
ETDB	0.0570455	0.0843179	-0.681652
LINC00552	0.057107	0.0544938	0.393429
SAP18P1	0.0571132	0.103204	-0.960155
RBM17	0.0571788	0.0570637	-0.425417
HOMER2P1	0.0572056	0.0219337	1.36424
SPATA6L	0.0572237	0.0565624	-0.416373
NEK3	0.0572237	0.0571923	-0.422763
SEPT14P2	0.0572428	0.115069	-1.13417
DVL1	0.0572594	0.0563611	-0.42234
NUAK2	0.0573081	0.0566379	0.417705
MUC20P1	0.0573453	0.0570802	0.419475
SNORA19	0.057395	0.0375345	0.69583
PCAT2	0.0573953	0.0339584	0.847251
GRM5-AS1	0.0574004	0.0572555	0.42273
SULT1D1P	0.0574299	0.0164265	1.75008
ZIC4-AS1	0.0574396	0.0570242	0.420724
LINC01503	0.057449	0.0565882	0.420635
IDH3B	0.0574545	0.0574442	-0.425413
TFAP2B	0.0575035	0.057509	0.423926
AQP10	0.0575168	0.0519212	0.377783
HM13-IT1	0.057547	0.0574373	-0.423939
ANKEF1	0.0575784	0.0571318	0.418653
ZBTB5	0.0575926	0.0578514	-0.427616
SH2D2A	0.0576868	0.0570356	0.416475
EEF2	0.0577188	0.057259	-0.41713
ACTG2	0.057731	0.0575351	0.424634
MIR1207	0.0577425	0.0268542	1.15504
FGFR1OP2	0.0577648	0.0574669	-0.423108
RBMX2P2	0.057791	0.0414656	0.584908
INTS13	0.0577945	0.0573245	-0.416996
PARP2	0.0578096	0.0577685	-0.424347
KCNS2	0.0578302	0.0575927	0.423094
OR7E87P	0.057901	0.0651419	-0.381932
RPS26P5	0.0579263	0.026233	1.14533
BICD1P1	0.0579576	0.0672815	-0.39976
CCDC138	0.0579849	0.0573362	-0.417126
BABAM2	0.0581009	0.0581887	0.426162
MIR181D	0.0581108	0.0614232	-0.364835
CDK5P1	0.0581296	0.0512095	0.38737
LINC00707	0.0581442	0.057483	0.414112
NUDT12	0.058179	0.0575425	-0.416932
MIR4434	0.0582217	0.0276684	1.15796
LINC02464	0.0582442	0.046014	0.497749
IGHV3OR16-9	0.0582625	0.0271682	1.15166
TEX35	0.0582958	0.052418	0.380494
PROX1-AS1	0.0583249	0.059062	-0.431479
NPAS2	0.0583431	0.0577254	0.416974
LINC02158	0.0583633	0.0583907	0.423695
IGKV1-6	0.0583815	0.054239	0.382473
CTBP2P6	0.0583828	0.0858281	-0.678557
RPL19P13	0.0583839	0.0923366	-0.779835
PARVA	0.0584697	0.0583828	0.423891
KRT85	0.0585395	0.0466167	0.484631
FAM206A	0.0585579	0.0587396	0.426602
UBE2U	0.0585758	0.0482228	0.471918
GPR1	0.0585964	0.0588029	0.426526
TREM1	0.0586025	0.0584735	0.421147
IL22RA2	0.0586502	0.0480665	0.445772
P4HA3	0.0586586	0.0588559	0.42731
CCNB1IP1	0.0587118	0.0584122	-0.419465
DIS3L	0.0587164	0.060386	0.446184
TESC-AS1	0.0587336	0.0589864	0.42403
LINC02270	0.0587364	0.0421907	0.58162
LINC00886	0.0587605	0.0589102	0.425774
MED12	0.0588838	0.0578425	-0.414795
RAD23A	0.0589027	0.0589007	-0.422382
ZP4	0.0589212	0.0340938	0.830305
MIR4729	0.0589328	0.0301757	1.0053
RCN1P2	0.0589359	0.0588462	-0.424225
LINC01635	0.0589526	0.0579148	0.414155
MIR222HG	0.0589609	0.058531	0.41689
IL1RL2	0.0590795	0.0590482	0.422571
MIRLET7F1	0.0590962	0.0481361	0.479646
RN7SKP129	0.0590991	0.0749843	-0.500747
TMEM120B	0.0591039	0.0585194	0.41544
USP9YP28	0.0591079	0.115349	-1.14762
SLC25A1P3	0.0591802	0.0230117	1.34893
IGLV3-22	0.0591913	0.0307214	1.00813
LINC00378	0.0593213	0.0306061	1.00521
ITGB5	0.0593361	0.058885	0.41601
SYT15	0.0594082	0.058417	-0.417149
NMD3	0.0594095	0.0600733	-0.428497
RNU6-1088P	0.0595154	0.0511084	0.407911
TBC1D3K	0.0595192	0.0679668	-0.392024
UBE2L2	0.0595654	0.0979938	-0.854788
PAN3	0.0595694	0.0588943	-0.413051
PRSS1	0.0595756	0.0277698	1.14085
PABPC1P2	0.0595974	0.0179031	1.73523
MAGEA8	0.0596259	0.0650035	-0.364183
RIMBP3B	0.059662	0.0598511	0.423331
IGHV3-7	0.0596992	0.0580956	0.403302
DYDC1	0.0597427	0.0541364	0.375758
FAM161B	0.0597827	0.0598247	-0.42117
GCOM1	0.0598187	0.0594017	-0.415286
SNORD114-14	0.0598276	0.0888562	-0.74316
ITCH	0.0598436	0.0592578	-0.414364
LINC02387	0.0598664	0.055175	0.368434
LINC02019	0.0598809	0.0600154	-0.429857
LINC02070	0.0599338	0.040883	0.65646
CHST12	0.0599841	0.05934	0.412851
CYP26B1	0.0599894	0.0603957	0.427408
LINC01980	0.0600194	0.0394278	0.6846
SLF2	0.0601122	0.0597072	-0.414843
C1orf54	0.060131	0.0600126	-0.419422
SLC28A2	0.0601621	0.0605268	-0.427043
ZIC3	0.0602149	0.0597784	-0.413563
GJA3	0.060217	0.0594158	-0.418705
GBP6	0.0602315	0.0604748	-0.421573
LINC00482	0.0602338	0.0599872	0.418582
B3GNTL1	0.0603026	0.0592561	0.412773
LILRB1-AS1	0.0603072	0.060063	0.415245
TINAG	0.0603283	0.0447672	0.562912
SRPRA	0.060334	0.0597422	0.413006
OR2M1P	0.0603701	0.0279439	1.13223
PRMT3	0.0603897	0.0605421	-0.421435
SNCB	0.0604483	0.0602145	0.417263
MIRLET7A2	0.0604745	0.0379216	0.776714
CDHR2	0.0604868	0.0604166	0.419712
SPAG5-AS1	0.0605722	0.0610562	0.422265
EEF1B2P6	0.0606047	0.0601875	-0.414975
NEURL1-AS1	0.0606111	0.0488276	0.468859
CCDC87	0.0607431	0.0617574	0.434082
USP33	0.060887	0.0604092	-0.414328
RASSF9	0.0609154	0.0613858	0.425282
RAB17	0.0609304	0.0603402	0.411848
ATP2A3	0.0609763	0.0607449	0.416509
CLEC2L	0.0609954	0.0607051	0.415978
MYMX	0.0610774	0.0605429	0.413678
DENND6A-AS1	0.0611718	0.0607583	-0.412929
EYA2	0.0612529	0.0602462	-0.41235
SNORA47	0.0612614	0.0611802	-0.423265
RPS12P5	0.0613233	0.120583	-1.11367
SCO1	0.061403	0.060957	0.41194
PSMB3P2	0.0614334	0.0639687	-0.37763
PCDHA5	0.0614889	0.0618413	0.421025
LINC01135	0.0615021	0.0621712	-0.428874
RNU6-414P	0.0615712	0.0293583	1.13221
PRPS1	0.0616005	0.061774	-0.419596
DUS3L	0.061606	0.0614001	-0.414648
NOC3L	0.0616486	0.0611276	-0.411841
SLCO5A1	0.0616956	0.0614989	0.415293
SNORA63C	0.0617021	0.0593168	0.390309
PCOLCE-AS1	0.0617144	0.0611397	0.414992
ARL5AP1	0.0617267	0.00999423	2.73235
HMGB1P30	0.0617267	0.00999423	2.73235
IGHVIII-13-1	0.0617267	0.00999423	2.73235
MIR203A	0.0617267	0.00999423	2.73235
OR2AT2P	0.0617267	0.00999423	2.73235
RN7SKP167	0.0617267	0.00999423	2.73235
RN7SL627P	0.0617267	0.00999423	2.73235
RNA5SP133	0.0617267	0.00999423	2.73235
RNU6-144P	0.0617267	0.00999423	2.73235
RNU7-161P	0.0617267	0.00999423	2.73235
SNORD114-16	0.0617267	0.00999423	2.73235
SPANXA2	0.0617267	0.00999423	2.73235
TRBV8-1	0.0617267	0.00999423	2.73235
HOXB-AS1	0.0617268	0.0613091	0.412699
PGAM1P3	0.0617548	0.0666356	-0.357943
FAM238A	0.0618333	0.0614169	0.411362
RPS27P27	0.0618366	0.0435951	0.623484
KCNA7	0.0618504	0.0658553	-0.390015
ZNF253	0.0618533	0.0611624	-0.409583
IGKJ1	0.0618891	0.0569956	0.364332
FAM50B	0.061893	0.0621927	0.421853
NFKBIE	0.0620563	0.0619242	0.415361
KIR3DL3	0.0620804	0.034922	0.894338
ZNF333	0.0620834	0.0615049	-0.410176
LINC01905	0.062092	0.0675622	-0.354383
MTCO1P42	0.0621401	0.0447484	0.59834
FOSB	0.0621886	0.0617541	0.411461
C5orf49	0.0622146	0.0625681	0.422617
PECAM1	0.06227	0.0618827	0.41605
RPL23AP77	0.0622737	0.0546122	0.396763
NKILA	0.0622767	0.0619222	0.414334
VN1R3	0.0623203	0.0957979	-0.778915
NDC1	0.0623251	0.061706	-0.408587
RN7SL126P	0.0623543	0.0354288	0.896442
PDIA3P1	0.0624151	0.0619898	0.414044
CLSPN	0.062419	0.0628533	0.426424
ANKMY1	0.0624397	0.0630375	-0.422962
FLT1	0.0625281	0.0622837	0.416781
SCNN1B	0.0625448	0.0619012	0.410124
SAPCD2	0.0625476	0.062404	-0.414056
RNU6-799P	0.0626419	0.0446865	0.592427
GNA12	0.0626446	0.0623152	0.414626
MALT1	0.0626844	0.0620689	0.410982
FAS	0.0627277	0.0621236	0.408712
RNU6-851P	0.0627333	0.0730831	-0.40825
IGKV1OR22-5	0.0628263	0.11974	-1.13444
ADAM15	0.0628647	0.0626199	0.411253
LINC00520	0.0628843	0.0609066	0.399211
SEC22C	0.0629061	0.0627931	-0.417238
FAM60BP	0.0629571	0.0673966	-0.348719
ZNF33CP	0.06297	0.047048	0.555824
BMI1	0.0629959	0.0623295	-0.40655
CCDC39-AS1	0.0630067	0.0541486	0.408135
HECW1	0.0630805	0.0634095	0.418749
PIGFP1	0.0632345	0.0630022	-0.412717
NOTO	0.0632479	0.0523062	0.437092
C7orf31	0.0634527	0.0637911	0.419517
MIR4530	0.0634815	0.0680697	-0.363992
RPL21P92	0.0635553	0.0304435	1.11833
C3orf30	0.0636736	0.0417956	0.717442
C2orf83	0.0636814	0.0673519	-0.351067
IFI30	0.063701	0.0626557	0.410827
PINCR	0.0637206	0.0493126	0.504761
SLC25A20P1	0.0637808	0.0203153	1.70042
ATP5G1P8	0.0638423	0.0526449	0.457935
LINC01691	0.0638655	0.0428367	0.725011
PTGIR	0.0638747	0.0632893	0.410721
GRM8	0.0638761	0.0648956	0.427666
MIR3150A	0.0639567	0.120993	-1.13096
GSN	0.0639697	0.0633282	0.405899
GRM7	0.0639782	0.0638333	0.412567
MED7	0.0639847	0.0631638	0.41165
OXCT1-AS1	0.0640195	0.0638266	-0.411766
LRRC10	0.0641474	0.0673758	-0.372698
TLL1	0.0642011	0.0632118	0.41011
LDHAP3	0.0642033	0.0635671	0.40616
BRWD1P2	0.0642137	0.0902829	-0.625429
TNFRSF11B	0.0642324	0.0639232	0.410868
MIGA1	0.0642725	0.0633288	-0.409122
TMEM35B	0.0643414	0.0610229	0.379268
NPM1P33	0.0643625	0.0602587	0.371016
TMEM45B	0.0643731	0.064181	-0.41171
ADGRG6	0.0644181	0.0634867	-0.409967
LINC02212	0.0644878	0.0523442	0.475501
MTTP	0.0646617	0.0644408	0.411616
LINC01792	0.0646721	0.0640462	0.405593
LINC02426	0.0646944	0.0353709	0.988241
PES1P2	0.0646999	0.0595768	0.358788
LINGO4	0.0647671	0.06482	0.413294
NEMP2	0.0647798	0.064971	0.41843
IGFN1	0.0648168	0.0643155	-0.407831
HOXC13-AS	0.064818	0.0650617	0.414082
CHSY1	0.0648204	0.064186	0.407166
PENK	0.0648771	0.0642531	0.404828
MEP1AP4	0.0649247	0.0374117	0.885826
VGF	0.0649483	0.0648312	0.413656
DPH1	0.0649963	0.0644113	0.40643
ZNF416	0.0650216	0.0647967	-0.40901
FAHD2P1	0.0650411	0.0784166	-0.449982
DPF2	0.0650774	0.0644272	-0.405559
SOX2-OT	0.0652151	0.064548	-0.405397
SOX6	0.0652196	0.0645766	-0.403803
C15orf41	0.0652204	0.0646141	-0.408471
GAP43	0.0652343	0.0639831	0.409837
SLC35B4	0.0652359	0.0651225	0.411193
MIR378E	0.0652395	0.0205823	1.68105
PTGES3L-AARSD1	0.0652406	0.105156	-0.83636
SF3A3	0.0652443	0.0650509	-0.408749
FAM174A	0.065252	0.0647088	0.405772
LINC02527	0.0652929	0.0425714	0.707185
MTND3P23	0.0653042	0.0460344	0.609415
[truncated: 34,597 more rows]

## Sheet: CGGA_325
HGNC Gene ID	log-rank p-value	Hazard Ratio p-value	Log Hazard Ratio
ARF4	1.82087e-06	3.7286e-06	1.58103
C1orf61	3.0291e-05	5.57562e-05	-1.3378
UBE2K	4.11801e-05	4.74766e-05	1.27545
TTC6	4.13988e-05	8.37537e-07	3.41729
CFH	8.02493e-05	0.000125918	1.26875
FOPNL	9.23144e-05	0.000123761	1.21463
STRC	9.97035e-05	0.00014894	-1.0127
KAT5	0.000159221	0.000206429	-1.18741
NRXN2	0.000162959	0.000267883	-1.20567
SEC61A2	0.000219026	0.000328925	-1.17514
CD36	0.000219919	0.000319365	1.17405
NAT1	0.000222427	0.000286921	1.14434
KDELR2	0.000226222	0.000321598	1.16866
DERL2	0.000226951	0.000318475	1.17387
DISP2	0.000237053	0.000317021	-1.14152
MTSS1L	0.000269374	0.000410158	-1.16651
MMP9	0.000272787	0.000374673	1.15639
CPB2-AS1	0.000280262	0.000339256	-1.12226
CRYL1	0.00028044	0.000330393	-1.10185
LRRC20	0.000300203	0.000482726	-1.16291
HPSE2	0.000301781	0.0007005	-0.925748
APOBR	0.000301915	0.000359817	1.0991
CA3	0.000302053	0.000339922	1.1029
DNAH9	0.000305542	0.000345071	1.08764
C6orf141	0.000314643	0.000374231	1.10904
RGS7	0.000318766	0.000390384	-1.10442
TNR	0.000323198	0.000410073	-1.11175
FAM13C	0.000346242	0.000414185	-1.10582
PHYHIPL	0.000359165	0.000414222	-1.07765
CCDC85A	0.000372123	0.000520835	-0.955001
CHPT1	0.000391022	0.000575346	1.13825
LPP	0.00042256	0.000528685	1.0768
LUM	0.000432037	0.000573233	1.09857
FEZF2	0.000453947	0.000636672	-0.858138
CDH20	0.000456525	0.000606486	-1.09672
RAB42	0.000458381	0.000582983	1.08973
MXRA5	0.00046213	0.000596786	1.08285
ABRACL	0.000464063	0.000545518	1.07332
RAB36	0.00048168	0.000465152	1.01738
SERPINH1	0.000485482	0.000628656	1.08414
SLC24A3	0.000501212	0.00054429	-1.04363
PORCN	0.000504708	0.000548434	-1.0503
TMEM140	0.00052785	0.000652146	1.07367
CHIC2	0.000549431	0.000668972	1.0484
FN1	0.000574719	0.000711567	1.07078
H2AFY2	0.000579132	0.000618683	-1.04854
AGPAT2	0.000580543	0.00082508	1.08802
SHF	0.000597803	0.000675597	-1.03391
BEND5	0.000613323	0.000835552	-1.07523
ANPEP	0.000620813	0.000767161	1.05721
CTHRC1	0.000623758	0.00075857	1.04504
NOL10	0.000665745	0.000769167	1.04485
IKBIP	0.000672668	0.000859464	1.06073
CLEC5A	0.00068334	0.000855708	1.04903
TCEAL3	0.00070149	0.000916722	-1.04676
HYAL2	0.000707067	0.000714781	1.0037
AKR1C3	0.000730751	0.000892781	-1.04208
FMOD	0.000766206	0.00114357	1.0816
PEA15	0.000769059	0.000958662	-1.043
ADI1	0.000769455	0.000872647	1.01826
PARD6A	0.00077196	0.00085329	-1.0207
TWISTNB	0.000780698	0.000758545	0.989062
M6PR	0.000818788	0.000889225	1.00326
TBX15	0.000822178	0.000998019	1.03678
TGFBI	0.000823652	0.000989122	1.03281
SSR3	0.000875284	0.00110625	1.03549
EDN3	0.000878508	0.000994181	-1.00931
OCIAD2	0.000888445	0.00077223	0.943414
NMI	0.000890986	0.00118316	1.03998
GAD1	0.000901538	0.000960377	-0.981812
SEC31B	0.000906564	0.00124691	-1.06115
CYP19A1	0.00091867	0.00114839	1.03307
FAM136A	0.00093986	0.00106066	1.0013
APBA2	0.000940508	0.00105815	-0.997844
DLGAP1	0.000957099	0.00112862	-1.01188
CAB39L	0.000967804	0.00106183	-0.996094
IQCC	0.000968224	0.00134417	-1.04843
OR2A1-AS1	0.000991001	0.00117207	1.00918
PRKAR2A	0.00101752	0.00112316	0.999987
DNAJC22	0.00103234	0.00116839	0.986981
MMRN1	0.00105207	0.00136448	1.0195
MMD2	0.00112622	0.00124611	-0.973831
SYT2	0.00113331	0.00393616	-1.04115
APOBEC3B	0.00114256	0.00137008	0.993546
SALL2	0.00114904	0.0011934	-0.957842
SLC25A27	0.00116311	0.00154862	-1.03922
TSPAN7	0.00118358	0.00134695	-0.9784
MAK16	0.00121749	0.00117098	0.939148
ORAI1	0.00122569	0.00109302	0.921161
CYTL1	0.00123192	0.00144073	0.979036
CACNB1	0.00124718	0.00146022	-0.97839
TES	0.00128349	0.00117532	0.929418
ARHGEF34P	0.00129053	0.000294184	1.12742
NDRG2	0.00130367	0.0014725	-0.968207
ITGA5	0.00130496	0.00158856	0.997967
DEPDC1	0.00130725	0.00151955	0.968054
TUBB6	0.00132375	0.00151394	0.979508
FAM19A5	0.00132856	0.00169239	-0.992544
MEIS2	0.00134216	0.00162566	-0.983236
POM121L9P	0.00135672	0.00133593	0.935394
CACNG7	0.00136988	0.00136966	-0.931135
PBDC1	0.00137609	0.00161333	0.970086
KIAA1328	0.00139198	0.00150589	-0.964377
OLFML3	0.00140052	0.00166349	0.982709
BEND7	0.00140168	0.00166469	-0.988225
LMAN1	0.00140849	0.00154578	0.960596
RCN1	0.00143174	0.00143518	0.927204
PDIA6	0.00143309	0.00163449	0.971806
COL1A2	0.00146205	0.0016803	0.964769
SEC24D	0.00147341	0.00174545	0.974084
CD164	0.00147513	0.00165314	0.954871
FBLIM1	0.00151655	0.00185676	0.983814
CNIH4	0.00156002	0.00184172	0.967439
TMOD2	0.0015639	0.00179161	-0.953939
SEC61A1	0.00158271	0.00149787	0.919788
VAMP2	0.00158506	0.0018082	-0.96607
FRA10AC1	0.00159211	0.00195062	-0.976401
CCNB1IP1	0.00159437	0.00164685	-0.93591
SEMA5B	0.00159813	0.00198933	-0.982493
ZBTB9	0.00161432	0.00165399	0.91759
ORMDL2	0.00161631	0.00181244	0.956524
BEX1	0.0016814	0.00202449	-0.957994
KDELR3	0.00170898	0.0021261	0.974474
NR5A2	0.00171129	0.00213898	0.975119
DMRTC1	0.00171707	0.00349491	-0.855628
HSP90B1	0.00173562	0.00196406	0.948453
FAM182A	0.00174891	0.00190875	-0.933819
TACC2	0.00176677	0.00201498	-0.949626
CTSB	0.00179401	0.00198379	0.943019
SAA1	0.00184439	0.00195618	0.932612
MRPS31P5	0.00186247	0.00206332	-0.930247
SYP	0.00186845	0.0022042	-0.947963
ANGEL1	0.00187094	0.00197491	-0.912085
FOXC1	0.0018754	0.00189653	0.911214
TMEM26	0.00191499	0.0020092	0.912558
IVD	0.00192581	0.00214968	-0.939725
OSTC	0.00192696	0.0019292	0.911864
ZNF775	0.00193084	0.00220749	-0.937263
THYN1	0.0019364	0.00224122	-0.947818
PSD2	0.00193665	0.00217925	-0.931427
PSMD9	0.00196079	0.00229446	0.942934
MFAP2	0.00196459	0.00206048	0.907255
CALD1	0.00197416	0.00208728	0.926653
HRH1	0.00197721	0.00235703	0.9573
PCSK1N	0.00200464	0.00220019	-0.926477
IGFL4	0.00201048	0.00210614	-0.848805
TMED2	0.00201978	0.00199949	0.910208
PLOD3	0.00202301	0.00215688	0.919354
GOT1	0.00202817	0.00203182	-0.897406
PAK3	0.00203848	0.00229843	-0.936396
ABCC3	0.00204116	0.00219318	0.918301
LRRTM3	0.00204399	0.00217841	-0.909271
REP15	0.00205384	0.00137155	0.81827
AKAP3	0.00205957	0.00204028	-0.896023
SLC16A10	0.00207773	0.00227829	0.916952
PGD	0.00209225	0.00250202	0.935297
GRIA2	0.0021163	0.00234153	-0.91516
CLSTN2	0.002117	0.00236918	-0.925951
UBQLN4	0.00213001	0.00236212	-0.927646
KCNK12	0.00213354	0.00339404	-0.766853
LMTK3	0.00214565	0.00217711	-0.894319
RPIA	0.00216132	0.00240152	0.914978
PPP1R9A	0.00218104	0.00246453	-0.929037
HID1	0.00218854	0.00262625	-0.940146
HIST1H2BJ	0.00218935	0.00222253	0.892399
PALM	0.00222401	0.00223748	-0.894751
EDEM3	0.00225147	0.00226506	0.897606
HLF	0.00227358	0.00247295	-0.90858
DACT3	0.00227602	0.00234999	-0.88563
ATP1A3	0.00229244	0.00257616	-0.909582
CHEK2	0.00230264	0.00239794	0.893262
LINC00507	0.00230511	0.00671983	-1.07724
CASKIN1	0.00232543	0.00277429	-0.932608
MYO1B	0.0023306	0.00241345	0.906615
KLHL35	0.00233092	0.0023326	-0.883453
PDIA4	0.00234598	0.00263794	0.918568
NOXA1	0.00234918	0.00246808	-0.897342
IMPG1	0.00238288	0.0353039	-2.14246
FOXL1	0.00239991	0.00247635	0.904244
TM7SF2	0.00240461	0.0023433	-0.871486
ALDH6A1	0.00240872	0.00250244	-0.884054
OGDHL	0.00242692	0.00250056	-0.892794
COL6A3	0.0024278	0.00276786	0.922884
ATP2B2	0.00244735	0.00284119	-0.931717
TTBK1	0.0024504	0.00248355	-0.885283
MCHR2	0.00246727	0.0117701	-1.3273
TMOD3	0.00251395	0.00277409	0.914551
STEAP1B	0.00251817	0.00277546	0.902634
PRRT3-AS1	0.0025614	0.00263467	0.88259
TCEAL2	0.00256876	0.00334061	-0.950054
MAPKAPK2	0.00259196	0.00292292	0.918171
HS3ST3A1	0.00261474	0.00253787	0.855222
STT3A	0.00261895	0.00311265	0.914702
NOX4	0.00262667	0.00278905	0.911498
CASKIN2	0.00263135	0.00295498	-0.917777
GRIK4	0.00263535	0.00342698	-0.946771
CRY2	0.00264194	0.00281004	-0.890177
EPB41L4B	0.00265604	0.00345102	-0.811764
EVI5L	0.00266357	0.00269932	-0.871483
CREB3L2	0.00266825	0.00301716	0.90763
DHTKD1	0.00267442	0.00300237	-0.914335
KLHL1	0.00267831	0.0147249	-1.48018
PCOLCE	0.00270064	0.00323221	0.927316
SEC14L4	0.00271587	0.000197913	2.09675
PTGES2	0.00272411	0.00316354	-0.91447
COL4A1	0.00272924	0.00282749	0.892307
COL6A2	0.00272981	0.00294369	0.886883
NDRG3	0.00274721	0.00287588	-0.881669
SORBS1	0.00275424	0.00292983	-0.898547
CBLN1	0.00276373	0.00353186	-0.812957
PID1	0.00277087	0.00315582	-0.907646
CD58	0.00278195	0.00284428	0.878384
SLC25A23	0.00278379	0.00288014	-0.869687
ATL1	0.00282636	0.00284747	-0.868181
MRPS15	0.00283201	0.00315411	0.898019
NOG	0.00283299	0.00317427	-0.899295
NELL1	0.0028333	0.00352633	-0.803846
SPTBN4	0.00283435	0.0032288	-0.893125
MTFP1	0.0028369	0.00339183	0.92259
KCNJ10	0.00283908	0.00309435	-0.897884
TOM1L2	0.00284093	0.00305845	-0.88839
ENDOG	0.00286978	0.00304547	-0.880883
TRPV2	0.00287259	0.00319517	0.899346
C3orf49	0.00287475	0.994626	-17.3163
CACNB2	0.0029457	0.00327496	-0.899063
YPEL4	0.00294694	0.00314036	-0.894276
DPYD	0.00295456	0.0033864	0.912804
HIST1H3D	0.00296085	0.00350442	0.900723
RRAGC	0.00296819	0.00330815	0.897304
SP6	0.00298926	0.00302446	0.863334
CACNG2	0.00300152	0.00462155	-0.744016
FAM26E	0.00300849	0.00258401	0.811719
CDR1	0.0030235	0.00342226	-0.909232
TIGD3	0.00302445	0.00339045	-0.901715
TTC26	0.00307638	0.0031937	0.873328
IL17D	0.00307706	0.00334815	-0.879233
ASMTL	0.00309979	0.00329231	-0.868892
LY86-AS1	0.00311108	0.00682286	-0.885222
UBOX5	0.0031339	0.00305756	-0.839687
ADAM17	0.00313984	0.00329468	0.86841
MT1F	0.0031415	0.00351458	0.887851
AP1S3	0.00314483	0.00304862	0.858373
TOR4A	0.00314701	0.00297886	0.848106
ZNF571-AS1	0.00315036	0.00327764	-0.868403
MNAT1	0.00315902	0.00338499	-0.869746
SLC10A4	0.00321209	0.00395923	0.906734
C14orf132	0.0032656	0.00401659	-0.908674
TMEM59L	0.00327513	0.0035869	-0.874328
TPM4	0.00332189	0.00362959	0.883772
SHISA7	0.00333474	0.00389191	-0.845784
C1QTNF6	0.00334065	0.00383984	0.894669
MPZL3	0.00335151	0.00331109	0.838875
GPR26	0.0033688	0.0121776	-1.19968
ERP29	0.00340173	0.00375934	0.887132
TNIK	0.00340596	0.00367266	-0.876402
PABPC1L2B	0.00340745	0.00592661	-0.82031
SCNN1D	0.00341633	0.00311842	-0.845217
RRP36	0.00345468	0.00374387	0.883715
SLC8A3	0.00345713	0.00358034	-0.851548
S100A4	0.00346589	0.00375148	0.87364
DERL1	0.00348007	0.00372591	0.863928
TXNRD1	0.00349679	0.00361834	0.858314
LIF	0.00352585	0.00331836	0.831348
ALG2	0.00355579	0.00411036	0.890065
PARP2	0.00355597	0.00358226	-0.845234
NAMPT	0.00360151	0.00401168	0.886869
TMEM165	0.00361354	0.00387761	0.862513
CCR7	0.00361554	0.00313393	0.791202
LAMB1	0.00363638	0.00395659	0.869234
METAP2	0.00368201	0.00353118	0.835127
GPR55	0.00372643	0.00282903	0.750865
DPEP3	0.00372934	0.00092806	1.33182
TDG	0.00373269	0.00373171	0.840858
TRABD2B	0.00375803	0.00132825	1.00573
RSPO3	0.0037922	0.00674675	-0.777531
PPP4R4	0.00384165	0.0048058	-0.746167
LOXL2	0.0038539	0.00425087	0.86991
ANKFN1	0.0039212	0.00451314	-0.885357
ZBTB4	0.00394707	0.00424567	-0.858026
GGT7	0.00396352	0.00433673	-0.855582
CDH10	0.00396398	0.00465507	-0.882835
TFG	0.0039889	0.00440324	0.859515
HSPD1	0.00399441	0.00404844	0.837366
C7orf73	0.00402593	0.0040882	0.848067
SPINK8	0.00403903	0.00424895	0.857425
TOB1-AS1	0.00406828	0.00501989	-0.903637
FXYD6-FXYD2	0.00407413	0.00717277	-0.776688
SNX15	0.00408297	0.00422607	-0.839517
ARPC1A	0.00409949	0.00396305	0.821498
CABP4	0.00410063	0.00462165	0.869048
MED8	0.00410843	0.00446048	0.861209
ARHGEF7-AS2	0.00411937	0.00682046	-0.765792
CD163L1	0.0041565	0.00450436	0.852546
ATP11C	0.00416229	0.00466105	0.869956
CCND2	0.00416416	0.00459054	-0.85125
OLFM1	0.00416439	0.00430056	-0.829217
UNC13A	0.0041655	0.00411298	-0.815289
TUBG2	0.0041724	0.00404841	-0.827215
DCTN1-AS1	0.00417813	0.0068936	-0.755198
SYNCRIP	0.00418837	0.00404785	0.820124
CSMD3	0.00419972	0.0055061	-0.78598
RAP2C	0.00420628	0.00443265	0.849221
APBA1	0.00421925	0.00403707	-0.806954
LDHA	0.00423711	0.00456773	0.857452
FLRT1	0.00423942	0.00469412	-0.857801
HMCN1	0.00425061	0.00442807	0.839737
MVD	0.00425912	0.00469287	-0.851612
LRP4	0.00427997	0.00469535	-0.855304
MT1E	0.00429431	0.0046701	0.845192
FGFR1OP	0.00429441	0.00434284	0.826799
RAP1GAP	0.0043168	0.00450988	-0.843997
SLC12A5	0.00432269	0.00458612	-0.839455
ANO8	0.00433469	0.00430786	-0.827661
FKBP10	0.0043444	0.00503034	0.864808
SORCS3	0.00434761	0.00471222	-0.85936
CEND1	0.00435259	0.00453095	-0.832124
SNTB2	0.00439398	0.0043287	0.818452
BRSK2	0.00439708	0.0045919	-0.834852
MUM1	0.00443524	0.00414362	-0.802553
CRTC1	0.00445172	0.0043193	-0.815326
ARPC1B	0.00446016	0.00424319	0.813629
NIP7	0.00446155	0.00452195	0.82018
TMEM234	0.0044658	0.00458917	0.819143
NNT-AS1	0.0044691	0.00477437	-0.842734
SIK3	0.004509	0.00442828	-0.808427
TSNARE1	0.00451061	0.0043352	-0.815649
RGS9	0.0045115	0.00497856	-0.854369
RAPGEF4	0.00452407	0.00522572	-0.870611
WNT5B	0.00452764	0.00427763	-0.813082
LIFR-AS1	0.00456644	0.00513953	-0.869427
CHGB	0.00457492	0.00522639	-0.860741
TARS	0.00460663	0.00483687	0.833856
DZIP1	0.00461361	0.00498633	-0.841163
IFRD2	0.00462073	0.00496232	0.84277
ATF7	0.00462855	0.00548333	0.864992
PDCL3	0.00469261	0.00502378	0.838451
CNTN1	0.00469814	0.0050543	-0.843766
KRT81	0.00470136	0.000297707	2.32349
SEPHS1	0.00471437	0.00504188	-0.842716
LINC00488	0.00472062	0.00304647	0.791497
RTN1	0.00473692	0.00510509	-0.848729
NEXN	0.00475453	0.00470029	0.806931
BEST4	0.00477725	0.00406491	0.751719
EMILIN1	0.004812	0.00537524	0.856369
RRN3P2	0.00482103	0.00514798	0.825848
SH2B3	0.00483029	0.00464365	0.809658
SOX3	0.00483046	0.00566289	-0.721413
SHCBP1	0.00483732	0.00502467	0.822175
GYPC	0.00483856	0.00454129	0.79234
LHFPL4	0.00485142	0.00457456	-0.795972
BTRC	0.00485235	0.00510221	-0.835444
IBSP	0.00486063	0.0053232	0.842918
SLC2A10	0.00486798	0.00533001	0.846919
ECHDC2	0.00487603	0.0051594	0.822695
ENPEP	0.00492275	0.00509055	0.834644
SLC7A7	0.0049276	0.00469875	0.801991
ARFGEF1	0.00494042	0.00494046	0.8148
ACTR8	0.00494043	0.00495944	0.819046
MXI1	0.00495663	0.00522746	-0.837866
GRM7	0.00497504	0.00686565	-0.682931
PPHLN1	0.00497885	0.00506858	0.818699
ENO1P1	0.00498598	0.000531719	1.91089
BMP1	0.00499451	0.00520535	0.822314
RYR1	0.00499974	0.00587136	-0.863513
ST8SIA3	0.00501433	0.00568676	-0.813319
RAB37	0.00502935	0.00531923	-0.815248
C12orf45	0.00508316	0.0054884	0.832772
HIST1H2AD	0.00508558	0.00374487	0.721596
GTF2IP1	0.00509808	0.00508467	-0.807513
YTHDF2	0.00509826	0.0056602	0.838835
ABLIM1	0.00512457	0.00570602	-0.845692
ILF3-AS1	0.00515357	0.00518229	-0.814554
GNG3	0.00515394	0.00525557	-0.811558
FOXF2	0.00520811	0.00533039	0.816795
MAPK8IP2	0.00521209	0.00548401	-0.817803
DDX60L	0.00521874	0.00564873	0.840936
KPNB1	0.00522089	0.00571945	0.830875
SLC25A42	0.00524213	0.00537467	-0.824895
ANKRD18CP	0.00525549	0.000371745	2.28425
WDFY3-AS2	0.00525891	0.00598286	-0.842341
ELAVL3	0.00527913	0.00557594	-0.820506
CD14	0.00527915	0.00512433	0.80172
NDUFA4L2	0.00528125	0.00582487	0.842445
KDR	0.00528771	0.0054549	0.825053
HPD	0.00529708	0.00553633	0.822696
SPAG17	0.00530173	0.00468824	0.752538
COL6A1	0.00531945	0.00595803	0.842418
MAP3K6	0.00535986	0.00588368	0.832494
XAB2	0.00539372	0.00525929	-0.795102
TECPR2	0.00540826	0.00538081	-0.798515
MXRA8	0.00543393	0.00590841	0.830912
TUBA4A	0.00543836	0.00558181	-0.805096
COL5A1	0.00544637	0.00615302	0.840262
IQCG	0.00546103	0.00564197	0.803731
ARNT2	0.00547275	0.00568649	-0.809463
MN1	0.00548958	0.00541028	-0.794572
SLC30A7	0.00552013	0.00620366	0.83866
CRTAC1	0.00554119	0.00573623	-0.818983
CNKSR2	0.00557794	0.005949	-0.813557
DYNLT1	0.00558189	0.00609934	0.827136
SLC17A9	0.00558201	0.00596905	0.819437
CD163	0.00558645	0.00541763	0.799117
ZNF32	0.00558851	0.00566847	-0.808381
ABAT	0.00560689	0.00610389	-0.828165
C2orf82	0.00563994	0.0060111	-0.817651
ADCY2	0.00564969	0.00540039	-0.786771
SERINC2	0.0056586	0.00584607	0.799145
GJC1	0.0056787	0.00561856	0.792104
CRK	0.00568149	0.00592414	0.81267
PCDH18	0.00569871	0.0059002	0.816302
SHQ1	0.00574235	0.0056644	0.798693
ENHO	0.0057473	0.00665733	-0.83973
BCAP31	0.00577731	0.00585481	0.800534
C5orf15	0.00584766	0.00565316	0.781743
GPR83	0.00585554	0.00979825	-0.749553
KCND2	0.00586463	0.00613376	-0.81047
PDE2A	0.00586792	0.00611362	-0.802637
ACMSD	0.00588001	0.000673084	1.85642
FLNA	0.0059017	0.00639051	0.828085
IL1RAPL1	0.00590696	0.00755104	-0.725924
GOLGA3	0.00593806	0.0063353	0.804773
SERBP1	0.00594144	0.00605702	0.80132
NRXN1	0.00594848	0.00635241	-0.80851
EIF4E1B	0.00597415	0.0138698	-0.945374
LBH	0.00600862	0.0061445	0.806462
CARD16	0.00600903	0.00565988	0.77758
TUBA1C	0.00601345	0.00676466	0.835559
PDGFRB	0.00602954	0.00625842	0.81298
UBE2FP1	0.00604098	0.00490579	0.720076
NFE2L3	0.00608732	0.00589738	0.773011
LINC00942	0.00611675	0.000257955	2.95201
KIF1A	0.00615081	0.00648787	-0.814428
FSIP1	0.00615317	0.0062917	0.792608
CACNA1I	0.00615434	0.0121218	-0.839623
PCSK2	0.00617226	0.0063273	-0.735566
IL7R	0.00617387	0.00649604	0.803352
IKBKE	0.00624078	0.0059109	0.775034
MRPL42	0.00626244	0.00723209	0.8319
KDM5A	0.00626602	0.00631266	0.788105
RALGPS1	0.00627759	0.00610408	-0.787398
PPIC	0.00629366	0.00669278	0.802583
PELI3	0.00630876	0.00669048	-0.812007
MBIP	0.00632506	0.006532	-0.796159
C7orf49	0.00635662	0.00640976	0.797003
CD1D	0.00636464	0.00591161	0.759978
PHLDB2	0.00639313	0.00693926	0.815845
YPEL1	0.00639876	0.00668626	-0.799018
LRP1B	0.00642104	0.00686858	-0.808741
NYAP1	0.00642673	0.00742811	-0.826872
HCN1	0.00645569	0.00933278	-0.675228
MAGT1	0.00646065	0.00748412	0.847674
ATP8A2	0.00651403	0.00876027	-0.675523
HSPA1B	0.00652026	0.00673932	0.797754
STXBP1	0.00652214	0.00680865	-0.79891
SERPINA1	0.00653236	0.00623422	0.773686
SLC39A8	0.0065474	0.00663673	0.8008
LBX2	0.00656355	0.0054694	0.713461
VPS51	0.00658469	0.00706038	-0.805166
FAM153C	0.00658592	0.00884758	-0.665562
BNC2	0.00664236	0.00689826	0.79244
PSMC2	0.0066493	0.00688139	0.793729
TCP10L	0.00665889	0.00653945	-0.773809
ADAM22	0.00667631	0.00638931	-0.768284
PLEKHS1	0.00669086	0.00523724	0.697087
ECE1	0.00669252	0.00691043	0.800329
KIF5A	0.00678925	0.00727881	-0.800372
TMEM106C	0.00681346	0.00676784	0.774254
MALT1	0.00683012	0.00728384	0.80226
TRAP1	0.00684297	0.00750924	-0.821839
INA	0.00685583	0.00746582	-0.788793
DZIP3	0.00685588	0.00811168	-0.841363
SYNE2	0.00686559	0.00724553	-0.797846
DLG5-AS1	0.00686581	0.0070142	-0.790592
TRIM38	0.00687457	0.00660869	0.771122
FAM168A	0.0069045	0.00729972	-0.787309
SP100	0.00690662	0.00667825	0.775029
LZTS1	0.00696562	0.00735902	0.800709
AMZ1	0.00699805	0.00757087	-0.800851
ZNF821	0.00702679	0.00735191	-0.79338
SH3BGRL2	0.00704877	0.00792115	-0.815562
NCAM2	0.00705653	0.00706576	-0.777295
TCEAL5	0.00705889	0.00795013	-0.814345
PPP1R3E	0.00711003	0.0078658	-0.818505
MRC2	0.00711556	0.00736895	0.780643
RSPO2	0.00714087	0.00730584	-0.765012
KLHDC1	0.007146	0.00708021	-0.768654
ASCC1	0.00714678	0.00765177	-0.800755
LINC00475	0.00714736	0.0065024	0.737916
TAF12	0.00719285	0.00719593	0.767553
CCR1	0.00719344	0.00686735	0.762961
SOCS3	0.00722586	0.00686408	0.756613
TK1	0.00722949	0.00774588	0.791666
ZNF565	0.00724051	0.00716982	-0.763023
NNMT	0.00724079	0.00776949	0.795546
SLC35F4	0.00724617	0.0019937	1.29617
FGFBP3	0.00724776	0.00794556	-0.798804
PNPLA5	0.00725646	0.055246	-1.94931
CALR	0.00727403	0.00792544	0.800007
CAMK2G	0.00729616	0.0080597	-0.809995
SPP1	0.00729992	0.00733687	0.779253
STX16-NPEPL1	0.0073591	0.00809543	-0.816296
VIPR1	0.00736445	0.00787732	-0.797828
NET1	0.00737714	0.00766951	-0.789157
SOAT1	0.00738421	0.0083132	0.815911
CYP46A1	0.00739023	0.00792245	-0.788571
PLOD2	0.00740284	0.00749492	0.769334
ALG3	0.00747223	0.00712407	0.754574
GFRA3	0.00748514	0.000744227	2.15983
KCTD4	0.00749082	0.00963592	-0.709687
SLC22A17	0.00750945	0.00763807	-0.773591
YTHDF3	0.00752159	0.00819844	0.794738
BRSK1	0.00753853	0.00783692	-0.782668
FTL	0.00753914	0.00722562	0.759142
PEX5	0.00754524	0.00868561	-0.816791
KIAA1551	0.0075694	0.00744016	0.758884
INHBA-AS1	0.00761023	0.0231699	-1.20566
MT2A	0.00761112	0.00877345	0.816128
LZTS3	0.00766017	0.00805673	-0.783986
ANTXR2	0.007669	0.0077352	0.763474
FCGR3B	0.00768726	0.00822388	0.792941
HTRA3	0.00769071	0.00742342	0.758959
LSG1	0.00770842	0.00796194	0.773843
LIMS1	0.00771091	0.00758107	0.769648
NDST3	0.00774496	0.0146762	-0.808743
CCRL2	0.00775947	0.00740298	0.751187
PCDH8	0.0077743	0.0078009	-0.759708
MAPK3	0.00780182	0.00832879	-0.790061
PRDX6	0.0078102	0.00829518	0.787176
SECTM1	0.00782368	0.00757147	0.760451
GDAP1L1	0.00783	0.0082329	-0.778545
GPR45	0.00783871	0.0101987	-0.649651
BET1L	0.00786772	0.00875848	0.806398
LINC00526	0.00787475	0.00796896	-0.772925
OLIG1	0.00789001	0.00807279	-0.777286
ZCCHC24	0.00789926	0.00842326	-0.78758
ARHGAP18	0.00792507	0.00753062	0.750732
CTSL	0.00795001	0.00865545	0.79221
SLC25A5-AS1	0.00795269	0.00914048	-0.810915
CDIP1	0.00796102	0.00846093	-0.786291
SLC30A5	0.00799398	0.00814841	0.778943
C1RL	0.00799417	0.00762299	0.747986
SUSD4	0.00804521	0.00913175	-0.807009
TMEM145	0.00807464	0.00774065	-0.745962
MAP1LC3C	0.00810351	0.00826384	0.773758
RFT1	0.00810844	0.00843533	0.771344
S100A11	0.00811499	0.00773275	0.744787
AVPR1A	0.00813925	0.00680973	0.691783
LAP3	0.00815634	0.00802983	0.765401
AQP9	0.00816513	0.00799463	0.747047
TXLNA	0.00818499	0.00863593	0.773169
PHLPP1	0.00818652	0.00865912	-0.77372
GNAO1	0.0081873	0.00881377	-0.786629
ACTN2	0.00819106	0.00789179	-0.748774
KLHDC2	0.00822022	0.00815872	-0.752237
PPP1CB	0.00823123	0.00955077	0.822678
CYFIP2	0.00824926	0.00946138	-0.809769
GPR162	0.00826185	0.00953412	-0.814136
TOX3	0.00826475	0.00829148	-0.760469
NUPR1	0.0082658	0.00856346	0.769676
APC2	0.00827721	0.00787788	-0.738325
GNG13	0.00828234	0.0171671	-0.855806
GXYLT1	0.00829171	0.00829897	0.760675
PVT1	0.00829883	0.00796955	0.740646
IL21R	0.00830297	0.00814587	0.759562
CD248	0.00831196	0.00844973	0.772263
CHODL	0.00844355	0.0085817	0.754157
COL3A1	0.00845668	0.00876351	0.775299
FAM114A1	0.00847552	0.00810005	0.743724
FAM129A	0.0084923	0.00836351	0.766432
CA12	0.00851322	0.00912014	0.782741
DTD2	0.00851367	0.00888931	-0.763361
RPF2	0.00852318	0.00833777	0.745606
APOBEC3C	0.00853222	0.00818818	0.743415
MRPS10	0.00858538	0.00854886	0.75006
TRIP13	0.00863823	0.00923886	0.772316
ASB13	0.00863877	0.00924941	-0.787083
METTL7B	0.00865739	0.00835529	0.749674
IGSF21	0.00866511	0.00904512	-0.767281
GBF1	0.00869005	0.00927769	-0.783351
PTPN2	0.00869518	0.00828865	0.734311
MYCBP	0.00870104	0.00901526	0.764289
ESPNL	0.00872633	0.00752628	0.694748
ACBD3	0.008742	0.00870628	0.758299
PTGIS	0.00874876	0.00923971	0.762164
MYBPH	0.00875178	0.00831217	0.734872
B3GNT8	0.00875764	0.0081942	0.727538
ASXL3	0.00878411	0.0094119	-0.691805
ZBED3	0.00884957	0.0093449	-0.763842
SLC35B3	0.00885497	0.00908149	0.76282
TMEM240	0.00885934	0.00853653	-0.744056
UNC80	0.00894067	0.0101825	-0.807702
HMGB1	0.00894985	0.00966061	-0.774128
ZNF554	0.0089628	0.00852843	-0.730591
HDAC7	0.00896878	0.00931546	0.769703
SNAP91	0.00897113	0.00952736	-0.776028
ARHGAP5-AS1	0.00897126	0.00976023	-0.794411
SPHK1	0.00897966	0.00925705	0.750119
MYO1G	0.0089885	0.00863771	0.738273
TMEM25	0.00900446	0.00899943	-0.752703
CTTNBP2	0.00905501	0.00956271	-0.765598
NALCN	0.00911824	0.00954502	-0.769054
FAT3	0.00913664	0.00999644	-0.790238
MMP11	0.00913768	0.00881663	0.737302
APBB1	0.00914141	0.00944083	-0.754696
RTCA	0.0092199	0.00961536	0.768933
ZDHHC22	0.00923864	0.00881972	-0.731797
CD34	0.00923943	0.0094277	0.767519
SDCBP2	0.00930661	0.0095891	-0.753176
MEST	0.0093466	0.00948486	0.749379
NCAM1	0.00935023	0.0102678	-0.781404
LINC00514	0.0093849	0.000549288	2.71668
MFSD1	0.0093953	0.00999681	0.772304
CXCR2	0.00941819	0.0094437	0.740173
FBN1	0.00943719	0.0102828	0.777961
NDUFB9	0.00945986	0.0102904	-0.775446
LILRB5	0.00946282	0.00865644	0.704334
POLE3	0.00947666	0.0102328	0.769692
IGFBP5	0.00948747	0.0100682	0.76266
EIF4G1	0.00952752	0.00963906	0.742442
NXF3	0.0095866	0.00817157	0.683568
CUL7	0.00959124	0.010019	0.757001
PRRX1	0.00961468	0.0104649	0.777484
CLDN7	0.00968143	0.00917231	0.71931
INTS6-AS1	0.00968959	0.00969596	-0.755228
ZMPSTE24	0.00973002	0.0102693	0.766916
EEF1DP3	0.0097534	0.00121326	2.06314
TCN2	0.0097679	0.0100155	0.759002
GXYLT2	0.00983287	0.00957835	0.737271
MS4A1	0.00984423	0.00561136	0.809111
PFN1	0.00988192	0.0095721	0.734431
LRRFIP1P1	0.00989546	0.0100869	-0.744484
TICAM2	0.00990441	0.0104618	0.76832
TRPC5	0.0099462	0.0627346	-1.89391
PPIL4	0.00997268	0.0102338	0.748457
MLLT6	0.00997443	0.00964035	-0.73423
SSTR3	0.00999786	0.019828	-0.838973
EHBP1L1	0.010007	0.00955766	0.721134
PPP6R2	0.0100328	0.0106461	-0.755048
SNTG1	0.010037	0.0104114	-0.753202
SREBF2	0.0100488	0.0103634	-0.741353
PIGO	0.0100583	0.0102918	0.746576
PGBD2	0.0100907	0.010719	0.752879
ESAM	0.0100925	0.0102175	0.752821
RNF219-AS1	0.0101104	0.00983834	-0.730615
CFTR	0.0101386	0.0142476	-0.634908
CCDC149	0.010163	0.0107963	-0.763479
RAB3C	0.0102353	0.0108847	-0.765454
KCNB1	0.0102608	0.0108874	-0.753632
NOP14	0.0102666	0.0104835	0.737808
ACSM3	0.0102793	0.00937568	0.691216
NARFL	0.0102949	0.0113986	-0.76811
GARNL3	0.0103061	0.0110219	-0.764286
GRIA4	0.0103191	0.0100085	-0.729077
LATS2	0.0103289	0.0105921	0.744887
ERCC2	0.0103352	0.00999134	-0.715626
TPT1-AS1	0.0103453	0.0107118	-0.750944
CETN2	0.0103509	0.0105006	0.740133
HSPB1	0.0103851	0.00998249	0.721551
PDK2	0.0103862	0.0107036	-0.745897
COL13A1	0.0104145	0.0108596	0.7475
ARHGEF26-AS1	0.0104541	0.0111608	-0.752236
AVPI1	0.0104646	0.0106395	-0.736762
FNDC3B	0.0104715	0.0110904	0.751168
EGF	0.0104778	0.0106205	0.733668
PRRT1	0.0104892	0.011853	-0.792226
CADM2	0.0104925	0.0111245	-0.748383
REST	0.0104944	0.0112681	0.761029
SDHA	0.0105365	0.0104684	-0.722967
ITPK1	0.0105479	0.0112952	-0.754997
PITRM1	0.0105802	0.0110412	-0.7686
EXOC3L1	0.0106189	0.0109797	0.752611
CARD6	0.0106471	0.0103887	0.728052
USP32P3	0.0106923	0.0101776	-0.718457
SCAPER	0.0106965	0.0113284	-0.749848
FLYWCH1	0.0106968	0.0111724	-0.754286
LTBR	0.010713	0.0102521	0.712861
CDH7	0.0107374	0.0183661	-0.756421
MICA	0.0107417	0.010902	0.73176
SCN2B	0.0107481	0.0114773	-0.75282
HTR2C	0.0107598	0.0427603	-1.47741
PPIB	0.0107714	0.0113836	0.746352
RBPMS2	0.0107927	0.0108235	0.731158
CALU	0.0108404	0.0111281	0.743714
VIPR2	0.0108509	0.012392	-0.789547
BCKDHA	0.0108764	0.0106826	-0.719476
ELF4	0.0108807	0.010509	0.721266
HOXB5	0.0109325	0.00727265	0.724982
PSMD12	0.0109447	0.0106788	0.722609
ARC	0.0109582	0.011532	-0.739445
HSPA12A	0.0110015	0.0115355	-0.748127
TAGLN2	0.0110967	0.0106762	0.713698
RIMS1	0.011112	0.0115341	-0.740536
BTBD19	0.0111189	0.0112869	0.729382
SERPING1	0.0111523	0.0106635	0.706881
TMEM246	0.011155	0.0116343	-0.750154
PGRMC2	0.0111621	0.0113337	0.735016
KTI12	0.0112101	0.0111016	0.720465
GCLM	0.0112125	0.0116673	0.747864
B3GNT2	0.0112236	0.0123256	0.766063
CISD2	0.0112635	0.0110533	0.724493
COTL1	0.0112704	0.0107451	0.706062
LARP4	0.0113065	0.0122258	0.755369
IL4I1	0.0113067	0.0108689	0.710145
PNCK	0.0113205	0.0117037	-0.74173
ARHGEF9	0.0113386	0.0118433	-0.74044
GRPEL2	0.0113684	0.0112228	0.727152
DNM1	0.01137	0.0117922	-0.741517
CYTH4	0.0113791	0.0109129	0.709794
NTM	0.0113846	0.0123767	-0.753843
N4BP2L1	0.0114132	0.0122755	-0.751825
MBOAT1	0.0114323	0.0121538	0.743813
CIRBP	0.0114449	0.0116436	-0.724851
CHDH	0.0114729	0.0123773	-0.745484
IGFBP7	0.0114805	0.0118484	0.744605
SP5	0.0115057	0.0099885	0.663541
CWF19L1	0.0115341	0.0121026	-0.751039
HCK	0.0115564	0.0111259	0.709813
IGSF9B	0.0115599	0.0126654	-0.765192
NRG3	0.0115786	0.012445	-0.761481
CKB	0.0115812	0.0111297	-0.709871
FES	0.0116039	0.0111601	0.730811
ASGR2	0.0116061	0.0100508	0.665602
IGFBP4	0.0116122	0.0122915	0.752475
FAM20A	0.0116196	0.011304	0.718941
BOLA3-AS1	0.0116242	0.0117744	-0.719052
GLUD1P2	0.0116383	0.0119147	-0.742664
SLC33A1	0.0116552	0.0124312	0.748254
PDAP1	0.0116619	0.0116118	0.71572
ANKRD1	0.0116706	0.00679746	0.785655
KCNN1	0.0116927	0.0122822	-0.741534
LEF1-AS1	0.0117265	0.0105383	0.677044
RAB40C	0.0117354	0.0119796	-0.731991
ADD3	0.0117967	0.0115891	-0.715737
TMEM30B	0.0118007	0.0097462	0.640903
DSCAML1	0.0118061	0.0122072	-0.730543
NAT8L	0.011819	0.0128409	-0.755686
UBE2F	0.0118202	0.0124626	0.74027
LRRC7	0.0118278	0.0131893	-0.677934
DVL1	0.0118326	0.0121057	-0.730663
SF3A3	0.0118421	0.0118516	0.717267
GPR1	0.0118874	0.0104766	0.663709
IL33	0.0118985	0.0114077	0.704643
RNF103-CHMP3	0.0119066	0.0217752	-0.788542
SOX21	0.0119068	0.0121283	-0.729635
GOLGA8S	0.0119353	0.0675886	-1.86112
GALNTL5	0.0119623	0.020021	-0.764311
CD44	0.0120229	0.0120309	0.719449
HSD11B2	0.012032	0.0136573	0.769443
ZNF425	0.0120556	0.0116106	-0.705298
POLR3D	0.0120707	0.0123243	0.721116
ACTR10	0.0120935	0.0123034	-0.721984
MPP7	0.0120941	0.0168048	-0.639739
PCDH15	0.0121155	0.0127586	-0.748788
SAR1B	0.0121269	0.0125564	0.728052
YARS2	0.0121401	0.0128212	0.738795
STYK1	0.0121661	0.0229007	-0.821912
NSG2	0.012202	0.012853	-0.739912
C6orf136	0.0122099	0.0135538	-0.76347
ERI1	0.0122193	0.011888	0.707736
SLC35G1	0.0122669	0.0123862	-0.729572
F2RL2	0.0122757	0.0120824	0.709463
PPP1R26-AS1	0.0122993	0.0140842	-0.628393
TXNDC16	0.0123141	0.0127038	-0.725666
TRAM2-AS1	0.0123181	0.0131549	-0.739943
SLC6A7	0.0123198	0.0178152	-0.677543
PNO1	0.0123245	0.0121223	0.714738
BCL6B	0.0123265	0.0124412	0.730448
ARPC5	0.0123274	0.0133143	0.748586
APOBEC3F	0.0123551	0.0120268	0.711231
BST1	0.0123559	0.0118575	0.699561
FAM222A	0.0123859	0.0130807	-0.738769
KCNC1	0.0123934	0.0129303	-0.727875
TRIM56	0.012398	0.0118754	0.695585
ENO1	0.0124271	0.0137714	0.755445
ZNF37BP	0.0124273	0.0127058	-0.726168
FGR	0.0124339	0.0134284	0.748082
SURF4	0.0124778	0.0121982	0.711174
RGS11	0.0125094	0.0123566	-0.708957
GRAP	0.012524	0.0132427	0.749667
DKK2	0.0125287	0.00938953	0.661978
SMYD1	0.012553	0.00523106	1.1191
SYT11	0.0125794	0.0125895	-0.710278
EN1	0.01258	0.0130291	0.72358
PSPC1	0.0125905	0.0120777	-0.698841
RND2	0.0126009	0.0124468	-0.706909
PI15	0.0126317	0.0107504	0.643755
SYT5	0.012632	0.0130318	-0.726121
TSPAN2	0.0126545	0.0128571	0.714131
ACTR2	0.0126731	0.0135241	0.743772
PARP12	0.0126908	0.0131673	0.72347
MEOX1	0.0127114	0.00433034	1.17781
BET1	0.0127288	0.0125018	0.705738
UACA	0.0127507	0.0129636	0.726965
NXPH3	0.0127538	0.012915	-0.715395
KCP	0.0127588	0.0123888	0.695816
C15orf48	0.0128309	0.0133574	0.727688
IGHA2	0.0128751	0.0123298	0.691052
ZEB2-AS1	0.0128942	0.0136958	-0.740975
ZNF804A	0.0129271	0.0136456	-0.739929
LRRC3B	0.0129302	0.0128976	-0.713752
KLHDC8B	0.0129315	0.0133824	0.717019
IFI30	0.012942	0.0125545	0.702635
STAC	0.0130104	0.0132647	0.717085
EIF3J-AS1	0.0130212	0.0147002	-0.757253
SENP1	0.0130303	0.0142335	0.740946
VANGL1	0.0130407	0.0137072	0.721126
ARFIP1	0.0130496	0.012897	0.708069
SAA2	0.013069	0.0126979	0.696333
CCDC94	0.0130719	0.0130638	-0.705005
TLR2	0.0130793	0.0127522	0.705257
CELSR3	0.013088	0.0127482	-0.698457
TBC1D26	0.013093	0.0287139	-0.94562
TMEM104	0.013107	0.0127705	0.702839
FLNB	0.013108	0.0137978	0.724586
MOSPD1	0.0131201	0.0129028	0.70167
RAB3A	0.0131294	0.0138205	-0.723454
SLX1A	0.0131451	0.0130047	0.70185
PPM1G	0.0131595	0.0131955	0.705936
MACROD1	0.0131662	0.014037	-0.737444
ESM1	0.0131999	0.0128506	0.704726
TMEM132D	0.013212	0.0183024	-0.625266
CLEC4A	0.0132295	0.0127376	0.691984
FAM212B	0.0132653	0.0140458	-0.727411
NOL4	0.0133224	0.0141368	-0.732187
BMP3	0.0133308	0.00175514	4.42483
C10orf67	0.0133308	0.00175514	4.42483
CNR2	0.0133308	0.00175514	4.42483
DNM1P47	0.0133308	0.00175514	4.42483
KCNQ1OT1	0.0133308	0.00175514	4.42483
POU5F1P6	0.0133308	0.00175514	4.42483
SPDYE2B	0.0133308	0.00175514	4.42483
USP6	0.0133308	0.00175514	4.42483
RIPPLY2	0.0133374	0.0139602	-0.726024
GDF10	0.0133442	0.0167936	-0.615426
SYT4	0.0133454	0.0133249	-0.704047
TWF1	0.0133469	0.0140437	0.736203
MYCL	0.0133893	0.0136557	-0.717286
PCIF1	0.0134042	0.0132059	-0.701146
ABHD16B	0.01343	0.0138683	0.709922
NF1	0.0134381	0.0131172	-0.697135
RANBP3L	0.0134465	0.0142074	-0.726195
P4HA2	0.0134612	0.0137124	0.71132
B4GALT5	0.0134646	0.0140946	0.728943
RASL11B	0.0134762	0.0143314	-0.737577
ANXA2P2	0.0134975	0.0145775	0.746267
MYCNOS	0.0135402	0.0145422	-0.649255
RPS6KL1	0.0135413	0.0137583	-0.706457
SEZ6L	0.0135413	0.0140333	-0.716763
CNRIP1	0.0135719	0.0149135	-0.740535
SYCE1L	0.0135816	0.0142704	0.714835
INPP5A	0.0135941	0.0138247	-0.711523
DCBLD2	0.0135962	0.0131467	0.693564
ADA	0.0135974	0.0147322	0.738923
GLRA3	0.0136089	0.0237413	-0.788581
CPE	0.0136138	0.0147662	-0.736941
FZD6	0.0136246	0.0136021	0.699319
WDR63	0.0136295	0.0127277	0.673728
NCKAP5	0.0136358	0.0139614	-0.715638
HIST1H2AI	0.0136529	0.0107931	0.60848
NEBL	0.0136591	0.0146803	-0.730699
AP2B1	0.0136712	0.0142159	-0.717738
ADAM12	0.0137386	0.013614	0.71084
S100A8	0.0137536	0.0145682	0.730291
NID2	0.0137536	0.0136703	0.707081
SATB1	0.0137763	0.0152784	-0.758354
DDAH1	0.013799	0.0141593	-0.714505
EPHA6	0.0138198	0.0207135	-0.675796
DNPEP	0.0138766	0.0149773	0.733737
DCN	0.0139302	0.0144612	0.723644
CACNG5	0.0139614	0.0167139	-0.591794
STRADA	0.0139743	0.0148015	-0.739662
CCDC85C	0.0139767	0.0139816	-0.695191
CCDC18	0.0140265	0.0145452	0.710976
TCTN1	0.0140619	0.0140133	0.692988
RPN1	0.0140685	0.0135376	0.684138
SYT15	0.0140808	0.0149976	-0.725531
WWC1	0.0141183	0.0144239	-0.714405
DOK1	0.0141525	0.0137355	0.690655
SHISA8	0.0141852	0.0296751	-0.953211
SLC10A3	0.0141974	0.0140144	0.700716
MACC1	0.0142141	0.00829704	0.781001
XYLT1	0.0142229	0.0143858	-0.70663
NEGR1	0.0142299	0.0150632	-0.734541
RIOK2	0.0142641	0.01441	0.704176
TRIM62	0.0143014	0.0149184	-0.718273
LRRC4	0.0143324	0.0150663	-0.724125
ITGB1	0.0143588	0.0144852	0.704338
WTIP	0.0143725	0.0157965	0.73665
GRN	0.0143762	0.0140989	0.695339
FREM1	0.014383	0.0148791	0.705691
CABP1	0.0143964	0.0149097	-0.713216
UNC5A	0.0144087	0.0151582	-0.712972
NCF2	0.0144363	0.0148737	0.707007
ISY1-RAB43	0.0144387	0.0145541	0.70045
MYO16	0.0144705	0.0147134	-0.71149
PHLDA2	0.0144836	0.0141362	0.689914
DCBLD1	0.0144845	0.0150288	0.717258
HSD17B13	0.0145269	0.00737539	0.914756
ELK4	0.0145362	0.014689	0.699967
EVA1C	0.014546	0.0151226	0.718198
RPL23AP1	0.0145828	0.0138703	0.674926
PRRX2	0.0145898	0.0123046	0.62347
LRRC37B	0.0146024	0.0143303	-0.697352
SLC39A7	0.0146268	0.0155535	0.725462
GLA	0.0146347	0.0141572	0.684315
STAT2	0.0146444	0.0155292	0.721813
LY6H	0.0146514	0.0153446	-0.727105
DLG4	0.0147118	0.0159698	-0.733033
DIABLO	0.0147834	0.015085	0.704772
TMEM136	0.0148158	0.0142935	-0.680719
GABRA2	0.0148728	0.0150007	-0.698023
TNK2	0.014877	0.0155474	-0.717844
COPZ2	0.0148802	0.0157195	0.718007
LCN2	0.0149194	0.0110939	0.650646
RUFY3	0.0149353	0.0164062	-0.731583
UBP1	0.0149403	0.0149138	0.690159
KCND3	0.0149415	0.015538	-0.712014
ICAM3	0.0149528	0.0145039	0.683066
THAP1	0.0149639	0.0150124	0.692941
ADAM9	0.0149703	0.0151548	0.708643
NDUFV3	0.0149969	0.0145234	0.681728
AEBP1	0.0150142	0.0158116	0.715229
HABP4	0.0150201	0.0154744	-0.705015
SIGLEC22P	0.0150256	0.0127721	0.621554
MYD88	0.0150669	0.0147068	0.685685
ERBB4	0.015074	0.0153994	-0.705124
NID1	0.0150888	0.0153661	0.699182
GOLGA8K	0.0151007	0.00412949	1.38035
CLASP2	0.0151143	0.0156613	-0.706155
TXNDC5	0.0151274	0.0148625	0.690963
LINC00441	0.0151315	0.0179966	-0.570722
DIP2C	0.0151808	0.0153908	-0.69688
CCDC137	0.0152111	0.0154519	0.69653
PLIN2	0.0152311	0.0166122	0.731772
CEP68	0.0152488	0.0151067	-0.686974
THBD	0.0152626	0.0148271	0.683851
GPR39	0.0152665	0.0132221	0.629788
SHMT2	0.0153195	0.0153284	0.698707
RHOF	0.0153446	0.0157148	-0.704625
MMRN2	0.0153508	0.0155133	0.703542
LAMA1	0.0153696	0.0161578	0.70368
TRPC6	0.0153849	0.0159235	0.716374
APOBEC3G	0.0154007	0.0151782	0.693682
C9orf64	0.0154147	0.016351	0.716254
CC2D1A	0.015423	0.0162526	-0.710005
SFTPD	0.0154613	0.0177039	-0.585273
CRH	0.0154692	0.0229486	-0.664924
LAMB4	0.0154713	0.0138398	0.638979
CHD5	0.015499	0.0174186	-0.660422
CACNA1B	0.0155019	0.0182582	-0.579663
FSTL1	0.0155321	0.0160565	0.706234
OR2A9P	0.0155345	0.0157095	0.696902
SDCBP	0.0155398	0.0152292	0.691247
SERPINB1	0.0155404	0.0151834	0.688521
BTBD2	0.0155419	0.0156902	-0.693868
PPP3CB	0.015582	0.0163961	-0.711618
PCYT1A	0.0155913	0.015888	0.696333
SLC16A4	0.0155915	0.015845	0.695937
PRSS36	0.015592	0.0147161	0.679766
GLRX2	0.015616	0.014802	0.685728
GPANK1	0.0156214	0.0167806	-0.721754
YKT6	0.0156223	0.0161606	0.708671
ARHGDIB	0.0156405	0.0153575	0.687551
TRIM46	0.0156423	0.0158822	-0.695276
FGL1	0.0156565	0.013428	0.619493
DRAM1	0.0156677	0.0152566	0.684397
TRIM17	0.0156798	0.0182055	-0.672122
EBNA1BP2	0.0157186	0.0162591	0.699452
SSTR1	0.0157477	0.0202214	-0.588471
HSFX1	0.0157488	0.016709	-0.719467
FAM90A2P	0.015784	0.00147118	2.43845
CCDC86	0.0157858	0.0159141	0.697492
NDUFS7	0.015864	0.0158128	-0.677802
CSTF2T	0.0159109	0.0165063	-0.705888
ANK2	0.0159656	0.0161271	-0.689525
PHACTR3	0.0160691	0.0167699	-0.71396
CTXN3	0.0160693	0.031671	-0.858878
PIGH	0.0161102	0.0158637	-0.673086
XBP1	0.0161258	0.0157239	0.678027
MAN2A2	0.0161823	0.016242	-0.68378
STAB1	0.0162118	0.0160136	0.686346
MAGI3	0.016215	0.0171239	-0.714997
FKBP11	0.016215	0.0157031	0.67189
PPP2R5B	0.016221	0.0163123	-0.689806
MDK	0.0162222	0.0157334	0.672449
DENR	0.0162389	0.0162935	0.701196
MEOX2	0.0162409	0.0168021	0.704752
C11orf63	0.0162467	0.0165014	0.687895
CKMT1B	0.0162927	0.0170865	-0.705519
SIGLEC16	0.0163091	0.0168794	0.695866
KHDRBS2	0.0163141	0.023703	-0.669266
TUBA8	0.0163343	0.0169848	-0.700789
SERTM1	0.0163541	0.0235195	-0.63987
FHOD3	0.0163885	0.0172558	-0.716887
RPS25	0.0164035	0.0166965	-0.691448
ARHGEF35	0.016428	0.0119441	0.646922
RPS19P3	0.0164389	0.00993004	0.731782
ZNF846	0.0164433	0.0170542	-0.703544
ASPDH	0.0164464	0.0170563	-0.696267
VIP	0.0164542	0.0213624	-0.601308
SERPINE1	0.0164975	0.0160775	0.677589
MB21D1	0.0165458	0.0161161	0.671058
HLA-C	0.0165557	0.015922	0.662174
ARTN	0.0165842	0.0171659	0.693785
TDO2	0.0165862	0.0175615	0.712575
MSH5-SAPCD1	0.0166406	0.018045	-0.722447
CST1	0.016654	0.0138199	0.604867
SOCS2	0.0166619	0.0171521	0.69601
ALDH5A1	0.0166772	0.0176187	-0.702289
FNDC9	0.0166983	0.0198751	-0.6013
NOLC1	0.0167269	0.0174536	-0.707029
HS6ST3	0.0167357	0.0197069	-0.562394
IL17B	0.0168525	0.0140933	0.603585
SMIM2-AS1	0.0168569	0.0173037	-0.696087
MARVELD1	0.0168808	0.0177048	0.699823
RTN3	0.0169283	0.0183761	-0.714657
STRA6	0.016937	0.0164569	0.671346
MED18	0.0169649	0.0178433	0.698717
LAPTM5	0.01697	0.0165861	0.674021
SPN	0.0169757	0.0172458	0.682657
PINK1-AS	0.0169771	0.0163403	0.658707
CCDC85B	0.0169854	0.0180487	-0.703033
CTAGE4	0.0169951	0.00658345	1.1186
ACVR1C	0.0170143	0.0254725	-0.665768
TGFBR1	0.0170294	0.0165479	0.667932
FBXW4	0.0170448	0.0179243	-0.702295
SGIP1	0.0170611	0.0192199	-0.73513
ARL1	0.0170827	0.0174498	0.689616
C16orf86	0.0171023	0.0183151	-0.709085
ZNF704	0.0171142	0.0170518	-0.68127
USP21	0.0171576	0.0165689	-0.689901
AADAT	0.0171605	0.0165467	-0.661758
IRAK4	0.0171654	0.0176428	0.697414
APP	0.0171805	0.0174498	-0.67624
ATG2B	0.0172422	0.0177612	-0.686514
EXD2	0.0173078	0.0170708	-0.667898
OLFML1	0.0173224	0.0185206	0.707926
CASP8	0.0173914	0.0169465	0.670588
SLC38A11	0.0174123	0.0177197	0.698218
ZBTB25	0.0174203	0.0174672	-0.684906
ZADH2	0.0174253	0.0178497	-0.68657
SUCO	0.0174265	0.0173195	0.677499
ICAM1	0.0174692	0.0170424	0.671033
ZSCAN16-AS1	0.0174784	0.0181026	-0.687335
TBC1D1	0.0175264	0.016958	0.662854
MICU1	0.0175339	0.0184111	-0.698357
CGN	0.0175643	0.0170264	-0.67149
RAB20	0.0175664	0.0172384	0.675435
PPP2R5E	0.017625	0.0172426	-0.66443
AP2S1	0.0176339	0.0182489	0.693227
CA11	0.017636	0.0182631	-0.685056
SLC52A2	0.0176599	0.0172914	0.669784
AMZ2P1	0.0176738	0.0179818	-0.685088
MT1L	0.0176909	0.0179587	0.683504
CAMK2A	0.017733	0.0183679	-0.684991
EXOSC3	0.0177378	0.0182795	0.68027
AK5	0.0177548	0.0181021	-0.683781
CKLF	0.0177788	0.0176423	0.671495
TCTEX1D1	0.0178099	0.0184044	0.685958
RAD54L2	0.0178153	0.0180553	0.672393
GTPBP2	0.0178322	0.0176582	0.669968
TMEM159	0.0178697	0.017458	0.66316
C1GALT1C1	0.017899	0.0183795	0.687296
SYT3	0.0179152	0.0180282	-0.671726
ST8SIA4	0.0179203	0.0175907	0.669518
MRVI1-AS1	0.017979	0.0233316	-0.618388
TRIM21	0.0179973	0.0176466	0.668046
CACNA2D4	0.0180195	0.0176514	0.667984
GREM2	0.0180231	0.0239185	-0.616788
LXN	0.0180557	0.0174156	0.658855
ZMYND11	0.0180696	0.0186568	-0.686628
DMRTA1	0.0181332	0.0114908	0.698849
SYNGR1	0.0181388	0.0185548	-0.682894
LAMC3	0.0181646	0.0183554	0.676707
PRR7-AS1	0.0182451	0.018019	0.667173
JPH4	0.0182493	0.0191942	-0.694952
PEX19	0.0182715	0.01864	-0.677808
RPL5P1	0.0182919	0.014886	0.581889
PCDHA6	0.0183012	0.023602	-0.58803
CISH	0.0183141	0.0176747	0.656163
OXSR1	0.0183788	0.0183738	0.665577
CHP2	0.0184404	0.0810966	-1.77967
SERPINE2	0.0184515	0.02016	-0.712858
VTI1B	0.0184915	0.0188101	-0.6745
CAPG	0.0184992	0.0193926	0.692236
CAMK2N2	0.0185345	0.0186903	-0.670793
GRIA1	0.018581	0.0189595	-0.677206
CHPF2	0.0185901	0.0181866	0.664813
SLC1A2	0.0186004	0.0187203	-0.667313
ACADSB	0.0186025	0.0189583	-0.67405
GRID1	0.0186154	0.0193681	-0.694909
EMILIN2	0.0186209	0.0180061	0.653915
AIFM3	0.0186498	0.0199172	-0.69271
ASB9	0.0186512	0.0201575	0.70781
PGM2	0.0186633	0.0196118	0.694301
ZC3H4	0.018669	0.0191983	-0.685206
ANKS1A	0.018691	0.0198081	-0.704186
HSPA5	0.018705	0.0201106	0.704046
LRRC24	0.0187274	0.0194953	-0.684473
RCVRN	0.0187561	0.0152264	0.593149
SH2D4A	0.0187685	0.018601	0.67356
TACR3	0.0187778	0.00382623	1.81902
FAXDC2	0.0187841	0.0187111	-0.668006
SYAP1	0.0187942	0.0193728	0.678189
DCLK3	0.0188168	0.0133719	0.678994
RASGRP1	0.0188375	0.0186146	-0.659426
GRM5	0.0188454	0.0225791	-0.578665
NRBP1	0.0188591	0.0201677	0.694644
C3AR1	0.0189245	0.0183342	0.655556
MED29	0.0189319	0.0190822	-0.669106
KCNV1	0.0189421	0.0266133	-0.64205
PDCD1LG2	0.0189771	0.0185532	0.663632
PFN1P3	0.0189826	0.0156712	0.582949
KCNAB3	0.018986	0.0197937	-0.697302
PELI2	0.0190003	0.0184529	-0.656228
KLC2	0.0190015	0.0193536	-0.672428
DESI2	0.0190304	0.0188578	0.664931
CDH6	0.0190354	0.0193195	0.679602
ARHGEF5	0.0190714	0.0160056	0.588852
STAT3	0.0191365	0.0195598	0.676875
WDR26	0.0191376	0.0191436	0.669335
HERC2P8	0.0191474	0.00805664	1.0053
RPL4	0.0191483	0.0194565	-0.673548
IFNGR2	0.0192194	0.0186851	0.653781
CENPW	0.0192269	0.0203559	0.691565
BZW2	0.019229	0.0190557	0.663343
NPIPB6	0.0192504	0.0207031	-0.613278
ITGA1	0.0192537	0.019277	0.672543
RABGAP1	0.019336	0.0190681	-0.661075
SOWAHD	0.0193681	0.018724	0.64576
ZFP90	0.0193686	0.0195875	-0.678764
OLIG2	0.0193734	0.0199194	-0.681764
RBFOX1	0.0193941	0.0208964	-0.653075
COL5A2	0.0194151	0.0200944	0.68416
UMPS	0.0194384	0.0210384	0.709274
EEF2K	0.0195863	0.0197898	0.668144
PTPRT	0.0195962	0.0217996	-0.579489
GZF1	0.0196052	0.0199981	-0.668915
ZFAT	0.0196189	0.0195923	0.654923
PCDHGA2	0.019662	0.0192765	-0.655264
LAIR1	0.0196733	0.0191476	0.654468
C16orf54	0.0197057	0.018985	0.646813
LY96	0.0197141	0.0192704	0.6566
URB2	0.019739	0.021924	0.708692
MRS2	0.0197691	0.0198441	0.674944
DOPEY1	0.0197808	0.0207066	-0.681417
BUD31	0.0198298	0.0198719	0.660921
IGLL5	0.0198434	0.016464	0.579103
C15orf59	0.0198595	0.0193394	-0.651195
SLC25A41	0.019905	0.0252786	-0.581212
ACOT9	0.0199251	0.0200647	0.664255
GALNT16	0.0199547	0.0200939	-0.67165
ELAVL4	0.0199935	0.020813	-0.682745
FAM26F	0.0200219	0.0195361	0.654714
C19orf47	0.0200292	0.0197617	-0.649651
ALX3	0.0200662	0.0184739	0.618459
PCBP1-AS1	0.0200757	0.0204115	-0.667353
SDHAP2	0.020079	0.0255114	-0.586395
KYNU	0.0201084	0.0197877	0.663085
C1QL2	0.020121	0.0236913	-0.571989
BRMS1L	0.0201334	0.0195186	-0.647311
SP1	0.0201371	0.02147	0.682311
FADS1	0.0201488	0.0201968	-0.657748
CGRRF1	0.020155	0.0194552	-0.643243
DUSP26	0.0201713	0.0208243	-0.67621
SFTPC	0.0201732	0.0211981	-0.64482
ARPC4	0.0201877	0.0197576	0.656193
SIAH3	0.0201895	0.0607408	-1.36626
DAAM1	0.0201958	0.0197275	-0.64607
TBC1D23	0.0201975	0.0203763	0.665692
CEP55	0.0202152	0.0198673	0.649706
FAM20C	0.0202205	0.0197597	0.654631
RBM47	0.0202227	0.019823	0.656701
CEACAM4	0.0202329	0.01743	0.593641
TFDP2	0.0202378	0.0211345	-0.689589
MOB3C	0.0202509	0.0193074	0.656328
TMEM198	0.0202585	0.0196046	-0.640884
METTL8	0.0202784	0.020142	0.661863
ALDOC	0.0202792	0.020468	-0.661211
LRRC27	0.0203249	0.0208244	-0.677109
ANKRD16	0.0203312	0.0207639	-0.669329
COX6A1	0.0203389	0.0208461	-0.671223
SERP2	0.0203414	0.0208327	-0.675154
MOCOS	0.0203537	0.0168697	0.578954
NTRK3	0.020359	0.0215688	-0.688486
ARPC3	0.0203768	0.0197896	0.647347
C11orf70	0.0203793	0.0210664	0.667485
LPL	0.0203869	0.0209129	0.675873
RDH10	0.0204053	0.019813	0.647329
SRSF5	0.020486	0.0202584	-0.657353
C1orf54	0.0204952	0.020955	0.675584
KIAA0040	0.020496	0.0199661	0.649913
ARL13B	0.0205079	0.0209431	0.666427
GGCX	0.0205283	0.0206954	0.670813
CKAP4	0.0205403	0.0208395	0.667815
ABHD1	0.02069	0.0217628	-0.676752
WDR66	0.0207324	0.0210909	0.660363
YIPF3	0.0207358	0.0201887	0.64559
ARHGAP15	0.0207398	0.0202443	0.647532
TTC27	0.0207602	0.0206378	0.656935
SP140L	0.0207676	0.0202945	0.652665
ZNF20	0.0207681	0.0218012	0.683383
PRKAR1B	0.020789	0.0213283	-0.66648
ANKRD26	0.0208407	0.0220456	-0.695182
TOLLIP-AS1	0.020862	0.021345	-0.668202
CLEC2B	0.0208694	0.0202404	0.641402
SNRPF	0.0209134	0.0210875	0.660726
PNMA1	0.0209276	0.0216463	-0.667423
STARD10	0.0209497	0.0215594	-0.677587
TMEM115	0.0209721	0.0205084	0.647943
ALOXE3	0.0210005	0.0857605	-1.75425
PDZD8	0.0210227	0.0211346	-0.654982
RCL1	0.0210253	0.0203934	0.640722
KLC1	0.0210765	0.0215585	-0.66358
IGF2R	0.0210774	0.0215529	0.66472
CASP4	0.0211411	0.0207015	0.648738
LINC00908	0.0211811	0.01581	0.616544
TAF13	0.0211882	0.0225897	0.690684
IGFBP2	0.0212102	0.0225628	0.687224
FCGR1A	0.021221	0.0206116	0.642799
MS4A4A	0.021225	0.0209602	0.657983
PLK3	0.0212513	0.0207205	0.644488
NRL	0.0212576	0.0214586	-0.657317
DDB1	0.0212725	0.0213614	-0.655063
CD2AP	0.0213248	0.0218168	0.668951
AMMECR1	0.0213256	0.0210481	0.644955
RRP8	0.0213458	0.0230846	0.697945
ACTR1A	0.0213472	0.0224576	-0.681722
GABRB3	0.0213562	0.0220767	-0.678893
VASP	0.0213881	0.0208392	0.64442
SMARCD3	0.0214268	0.022288	-0.6703
AGMO	0.0214407	0.0219681	0.66832
GNS	0.0214479	0.0213392	0.656588
ATAD3C	0.0214749	0.0225201	0.672539
SLC35F3	0.0215147	0.0264692	-0.557404
SNAI2	0.0215184	0.0218613	0.669145
IL13RA2	0.0215282	0.0218784	0.655471
CCDC74A	0.0215333	0.0212976	0.641689
TCF4	0.0215394	0.0222901	-0.668944
SIRT1	0.0215426	0.0221858	-0.665921
NCS1	0.0215439	0.0216391	-0.652394
BCAN	0.0215513	0.0206348	-0.648631
MAP7D3	0.0215864	0.0219699	0.662105
IRAK1BP1	0.0215891	0.02197	-0.661975
FAM182B	0.0216246	0.0209991	-0.639611
TNFAIP8	0.0216326	0.0210789	0.641753
SDR16C5	0.0216415	0.0370763	-0.797065
MAT1A	0.0217006	0.0112986	0.88186
RAB27A	0.0217123	0.0211388	0.641455
BRF1	0.0217151	0.0215482	-0.646146
FENDRR	0.0217163	0.0282565	-0.588636
FHAD1	0.0217249	0.0224526	0.661506
FERMT1	0.0217256	0.0221099	-0.65764
TRAM1	0.0217304	0.0229773	0.678652
RAC1	0.0217366	0.0219339	0.659177
CAMK1G	0.0217381	0.0226159	-0.644207
P2RX4	0.0217388	0.0212868	0.645727
FCER1G	0.0217477	0.0212631	0.644973
RFTN2	0.0217758	0.0213362	-0.645735
VAMP8	0.0217807	0.0212494	0.642684
KIF21B	0.021791	0.0225819	-0.670205
SPATA5	0.0217916	0.0213337	0.639401
CHST2	0.0217927	0.0223193	0.666163
COBLL1	0.0218179	0.0220877	0.66168
LINC00634	0.0218204	0.0226016	-0.668397
COL4A2	0.0218326	0.0221777	0.66657
NT5C3A	0.021878	0.022382	0.672997
TRUB1	0.0219033	0.0225731	-0.663629
GRIN2C	0.0219693	0.0220148	-0.649768
LILRB2	0.0219771	0.0214822	0.645671
SEC13	0.0220409	0.0227156	0.662277
BAK1P1	0.0220616	0.0203958	0.610563
PRPF19	0.0220985	0.0225425	-0.654755
LINC01018	0.0221139	0.0297062	-0.604415
STOX1	0.0221319	0.0217803	-0.652117
CDC25C	0.0221377	0.0225032	0.649471
USP15	0.0221419	0.0223525	0.662433
GDAP2	0.0221441	0.0224677	0.65165
KCNIP3	0.0221456	0.0232084	-0.678993
RANBP17	0.0221641	0.0235225	-0.647082
WARS2	0.0221654	0.0226435	0.663957
PAQR8	0.0221817	0.0224002	-0.653321
MIR4500HG	0.0222248	0.0293773	-0.603624
ATR	0.0222297	0.0227564	0.660094
LCTL	0.0222732	0.0230367	0.670535
SLC2A4	0.0223289	0.0262514	-0.531802
PLA2G15	0.0223442	0.0219279	0.642843
VSTM2L	0.022404	0.0228455	-0.657827
CRB1	0.0224354	0.0214539	-0.644494
TIMP1	0.022447	0.0221098	0.645162
RRS1	0.0224989	0.0225983	0.647988
ZNF358	0.0225108	0.0225542	-0.645155
PLEK	0.0225252	0.0220344	0.640917
PPARG	0.0225279	0.0216402	0.644191
SCNN1G	0.022542	0.0155501	0.685338
PLOD1	0.0225615	0.0232575	0.665955
ACSS2	0.0225635	0.0222908	-0.63436
PSMD5-AS1	0.0226024	0.0221068	-0.631575
GNAI3	0.0226373	0.0243298	0.687741
C11orf49	0.0226528	0.0238265	-0.672663
CTSZ	0.0226671	0.0221641	0.639354
SNAI1	0.0226698	0.0223287	0.64659
TFB2M	0.0226891	0.0226949	0.651489
C14orf2	0.0227213	0.023577	-0.661324
BTG1	0.0227276	0.0226018	0.651878
HMOX1	0.0227649	0.0223357	0.641161
GAL3ST3	0.0227675	0.0234885	-0.668578
EAPP	0.0228085	0.0231966	-0.653339
MGAT4C	0.0228163	0.0240987	-0.587185
HES6	0.0228421	0.0222901	-0.653905
TRMT5	0.0228507	0.0239409	-0.665816
ETF1	0.0228707	0.0231702	0.657165
VAMP1	0.0228709	0.0229311	-0.655378
BNIP3	0.0228872	0.0226737	-0.639351
ARL3	0.022966	0.0236557	-0.667174
ZNF430	0.0229669	0.0227044	-0.635106
PCGF1	0.0229841	0.0239026	0.662118
NRSN1	0.0230047	0.0241975	-0.6679
CHIT1	0.0230128	0.0234385	0.658728
KIF23	0.0230924	0.0239727	0.659728
CD151	0.0231353	0.022813	0.648356
AFAP1L1	0.0231493	0.0244481	0.683136
KCNE3	0.0231522	0.022751	0.644936
KCNC2	0.0231555	0.0263678	-0.537032
SFXN4	0.0231572	0.0233916	-0.655217
MAPT	0.0231621	0.0225067	-0.629995
SLC15A3	0.0231726	0.0226344	0.635884
MEF2C-AS1	0.0231756	0.0242282	-0.667982
CAMK4	0.0231875	0.0231813	-0.644443
STARD3NL	0.0232305	0.0233621	0.65089
WIF1	0.0232314	0.0283132	-0.547035
STMN4	0.0232323	0.0235771	-0.646265
CHD3	0.0232413	0.0244067	-0.666762
SEMA4G	0.0232574	0.0228835	-0.644607
TMEM150B	0.0232606	0.0223242	0.625469
LILRA2	0.0232699	0.0226299	0.629494
ERLIN2	0.0232786	0.0225688	0.628719
MAN2B1	0.0233308	0.0230855	0.640916
ST6GALNAC1	0.0233654	0.0226125	-0.624366
MTCP1	0.0233924	0.0248734	0.670179
INS-IGF2	0.023412	0.0196172	0.59745
SLC29A1	0.0234288	0.0224626	0.643596
MADD	0.023451	0.0245381	-0.666331
DKC1	0.023513	0.0236208	0.643919
SORCS1	0.0235341	0.0239577	-0.652147
SCHIP1	0.023544	0.0230734	-0.634299
NBEAL2	0.0235492	0.0242642	0.654136
GNA15	0.0235536	0.0225729	0.638733
PTPRA	0.0235561	0.0230778	-0.627449
ATL3	0.0236271	0.0263069	0.701471
LRSAM1	0.0236453	0.0241587	-0.662406
OR8T1P	0.0236528	0.0280347	-0.549514
TYMP	0.0236873	0.0232159	0.633721
SLC1A5	0.0236938	0.0231119	0.631077
CCR5	0.0236965	0.0227304	0.638141
TMEM151B	0.023701	0.024213	-0.650403
TMEM43	0.0237036	0.0232292	0.634495
MANF	0.0237195	0.0240025	0.651384
HOXB6	0.0237536	0.0212476	0.585352
GLUD1	0.023784	0.0233334	-0.638117
GPR19	0.0237876	0.0239334	-0.646647
GABRE	0.0238251	0.0233102	0.631097
PITPNC1	0.0238265	0.0237693	-0.638614
LDHAP4	0.0238487	0.0246738	0.657868
UROC1	0.0238588	0.00554984	1.72097
DCTD	0.0238845	0.0248383	0.663829
KIF5C	0.0238846	0.0240562	-0.642156
DMRTC1B	0.0239115	0.0247422	-0.655414
SLC35C1	0.023916	0.0234737	0.634854
DRD2	0.0239178	0.024258	-0.647744
COPZ1	0.0239351	0.0232657	0.628656
JAK3	0.0239943	0.0233713	0.628393
MYL12A	0.0240144	0.0234429	0.633753
EXOC3L2	0.0240235	0.0236062	0.63799
COPG1	0.024024	0.0239119	0.638102
ISG20	0.0240362	0.0237663	0.642248
CXorf57	0.0240535	0.0255339	-0.672304
LINC00494	0.02406	0.00235066	3.72563
RRM2	0.0240635	0.0252035	0.661446
CCSER2	0.0240712	0.0247944	-0.652476
GPX8	0.0240993	0.0246787	0.656469
NEBL-AS1	0.0241025	0.0275814	-0.572512
GRAMD1B	0.024128	0.0256466	-0.670055
ADAM1B	0.0241415	0.00334812	2.21464
ANKRD30B	0.0241415	0.00334812	2.21464
FOXD4L6	0.0241415	0.00334812	2.21464
KRT18P17	0.0241415	0.00334812	2.21464
PCDHGB1	0.0241445	0.0248901	-0.65087
LAMA2	0.0241454	0.0243237	0.641791
MRPL47	0.0241495	0.0240461	0.638883
LYRM9	0.0241535	0.0240009	-0.64028
PIR	0.0241543	0.0256722	0.664911
TMTC3	0.0241641	0.0243439	0.642435
MYO10	0.0241659	0.0237372	-0.633863
ARHGAP21	0.0241854	0.0242965	-0.636763
ACTL6B	0.0242136	0.0252093	-0.659727
FAM124B	0.0242647	0.0250668	0.654979
CEACAM21	0.0242999	0.0236649	0.627002
PCDHGA7	0.0243351	0.0238788	-0.631275
AP5M1	0.024383	0.0246912	-0.643103
AGAP2	0.0244001	0.025797	-0.667825
ZNF32-AS2	0.024429	0.0256971	-0.611838
CDKL1	0.024463	0.0245971	-0.638517
PSMD6	0.0245018	0.0252901	0.656415
MMP19	0.0245144	0.0240894	0.634719
ARSD	0.0245263	0.0249511	0.645136
CHCHD2P6	0.0245583	0.0225461	0.595675
NOP58	0.0245622	0.0248371	0.645334
SP140	0.0246006	0.0254491	0.649018
UBA3	0.0246177	0.023992	0.631274
CSAG1	0.0246624	0.0251318	0.64557
SOCS6	0.0246696	0.0243442	0.633678
TIMM23B	0.0246989	0.0258167	-0.659343
FZD4	0.0247798	0.0252492	0.651751
NGB	0.0248019	0.0362484	-0.674003
FSD1	0.0248112	0.0241929	-0.624007
PARVB	0.0248188	0.0245987	0.641241
HIST1H2BG	0.0248266	0.0253591	0.642657
STC1	0.0248326	0.0244113	0.631569
HPSE	0.0248367	0.0252176	0.642391
MUSTN1	0.0248372	0.0255619	-0.649615
MZB1	0.0248786	0.0218597	0.572461
SLC6A1	0.0248831	0.0258023	-0.655583
CUX2	0.0248834	0.0299375	-0.551175
HSPD1P6	0.0248914	0.022096	0.580846
TM4SF18	0.0249252	0.0244212	0.634741
HK2	0.024953	0.0253277	0.637692
SOX15	0.0249813	0.0254144	-0.642218
MPHOSPH8	0.024983	0.0265333	-0.673058
SLC39A1	0.0249868	0.0246603	0.633054
IMPDH1	0.0250466	0.0240886	0.638553
STEAP3	0.0250572	0.0246985	0.632962
FGF9	0.025072	0.0266474	-0.584042
DDHD1	0.0250749	0.0249288	-0.63084
FHOD1	0.0251015	0.0252026	0.632715
WSCD1	0.0251533	0.0246911	-0.620469
PMEL	0.0251549	0.0251827	0.630912
IGHA1	0.0251646	0.0244939	0.620684
PHF21B	0.025178	0.0241694	-0.632485
DGCR10	0.0251784	0.0359909	-0.648542
ZER1	0.0252493	0.0262137	-0.663974
MYOT	0.025268	0.0258612	-0.646832
PLA2G2A	0.0252711	0.0245703	0.621421
ARHGDIG	0.0252828	0.025653	-0.63672
LAMP3	0.025325	0.0243108	0.617647
ACPP	0.0253324	0.0249093	0.627885
FRMPD4	0.0253327	0.0334333	-0.594052
SYCE1	0.0253667	0.0340945	-0.603943
NAGA	0.0253689	0.0247164	0.623019
FOXO4	0.0253743	0.025077	-0.63746
MYT1	0.0254242	0.0262224	-0.645799
CELSR1	0.0254744	0.0263113	0.646982
C4orf46	0.0254865	0.0254811	0.631702
SLC22A18AS	0.025497	0.0231741	0.582153
TGFB2	0.0255235	0.025079	0.624482
AGA	0.025582	0.0254879	0.635557
CELF3	0.0255826	0.0262091	-0.648305
TMEM255B	0.0255865	0.0253417	0.637135
SOCS2-AS1	0.0256067	0.0263816	0.652431
CPA5	0.025607	0.0213155	0.596572
PER3	0.0256226	0.0264167	-0.648348
ARMC3	0.0256347	0.0227093	0.568735
INPP5F	0.0256798	0.0260665	-0.637212
LACTB2	0.0257573	0.0261441	0.634415
PTMAP5	0.0257648	0.0255428	0.625664
TRPC1	0.0257945	0.0251903	-0.624983
BCL10	0.0259065	0.0253566	0.619555
GNL2	0.0259153	0.0263303	0.635214
CDC42BPB	0.0259258	0.026127	-0.635745
PHEX	0.0259311	0.0268851	0.646714
LRRTM1	0.025933	0.0274285	-0.664014
DCXR	0.0259517	0.0257954	-0.629227
NPIPA2	0.0259827	0.0267544	0.640091
FAM225A	0.0259888	0.0261921	0.63126
IL13RA1	0.0259888	0.0255137	0.626249
TRPV4	0.0259977	0.0240488	0.592295
HSPB11	0.0260708	0.0270307	0.644801
SLC25A19	0.0260901	0.0254818	0.621673
ATRNL1	0.0261174	0.0271558	-0.65204
LINC01013	0.0261397	0.0226283	0.55805
EVC	0.0261422	0.0265914	0.634948
MAGOHB	0.0261615	0.0261107	0.634887
WASF3	0.0262539	0.0256478	-0.618858
NBPF13P	0.0262789	0.0272811	-0.649086
ICMT	0.0263254	0.0262224	0.626328
PLEKHG1	0.0264329	0.0272976	0.648078
IGHG3	0.0264639	0.0258042	0.61814
ZNF519	0.0264661	0.0258925	-0.620335
FAM45A	0.0265253	0.0268971	-0.629679
KHDRBS3	0.0265393	0.0271896	-0.644486
HIST2H2BE	0.0266129	0.0267707	0.625294
PCDHGA6	0.0266855	0.0264837	-0.623425
EPHA2	0.0266909	0.0268255	0.631075
LTBP2	0.0266923	0.0263759	0.626834
NFAM1	0.0267107	0.0261706	0.62225
CDKN1B	0.0267151	0.0268665	-0.631365
RANP4	0.0267239	0.0263938	-0.628875
SH3GLB2	0.0267268	0.0276749	-0.649615
SMIM15	0.0267462	0.0266648	0.632281
ASIC1	0.0267772	0.0272612	-0.634384
SLBP	0.0267906	0.028094	0.647965
TPD52L1	0.0268577	0.0274771	-0.640139
HIST1H2BH	0.0268606	0.0273749	0.633027
CRYM	0.026881	0.0271477	-0.628912
NAA38	0.0268967	0.0269585	0.626159
SGSM1	0.0268974	0.0297482	-0.617612
KBTBD3	0.0269014	0.0271599	-0.629964
ALG1	0.0269088	0.0263129	0.621793
PHLDB1	0.0269112	0.0288708	-0.666308
IL2RB	0.0269308	0.026431	0.619834
SEC22B	0.0269946	0.0268817	0.628178
TMEM208	0.0270016	0.0279852	0.645727
DPEP1	0.0270037	0.0266338	0.62292
PRPF4	0.0270295	0.0285091	0.650274
ZNF418	0.027086	0.0265054	-0.618007
SPATA17	0.0271026	0.0275718	0.633162
ACP5	0.0271083	0.0266675	0.618863
NRG2	0.0271105	0.0279311	-0.638567
ZC3HAV1	0.0271431	0.0275733	0.631034
AKTIP	0.0271541	0.0280207	-0.643234
MID1IP1	0.0271721	0.0269714	-0.622001
NETO1	0.0271949	0.0282094	-0.654066
DERL3	0.0272156	0.0267003	0.616177
RNF5	0.0272295	0.0277269	-0.636685
SHC1	0.0272326	0.0268425	0.621398
LPCAT4	0.0272362	0.0280117	-0.64873
SAMSN1	0.0272589	0.0267498	0.619436
ATP8B3	0.0272638	0.0267789	0.617983
HLA-B	0.0273123	0.0268119	0.618652
GLS2	0.0273658	0.0278584	-0.632725
NXPH1	0.0273701	0.0279108	-0.632808
HAPLN3	0.0273744	0.0266283	0.607611
TMEM121	0.0274339	0.0283002	-0.640798
EIF2S2	0.0274403	0.0270329	0.622654
LRBA	0.027465	0.0275402	0.620541
PLS3	0.0274668	0.0285987	0.653244
VPS16	0.0275216	0.0279167	-0.625222
CADM3	0.0275279	0.0285111	-0.652842
RPS9P1	0.0275532	0.0312094	-0.529319
C5AR1	0.0275837	0.027032	0.615326
CD53	0.0276293	0.0270653	0.615938
SOS2	0.0276325	0.0273849	-0.615288
SLC35A2	0.0276497	0.0269244	0.605793
MSN	0.0276624	0.027437	0.627457
KMO	0.0277564	0.0270705	0.611931
GSPT1	0.0277613	0.0274762	0.617602
ST3GAL1	0.0278178	0.0266799	0.618602
SNPH	0.0278383	0.0288622	-0.6392
NUS1	0.0278401	0.0276358	0.624077
COL15A1	0.0278465	0.0275634	0.624948
DENND5A	0.0278921	0.0279959	-0.619806
SASH3	0.0279171	0.0274295	0.615758
SH2D2A	0.0279313	0.0274286	0.615559
RIMBP2	0.0279338	0.0291065	-0.622543
ZC3H7A	0.0279447	0.0279938	0.62017
EIF3I	0.0279509	0.0293095	0.647438
TUBGCP3	0.0279589	0.0280294	-0.628127
APOBEC3D	0.0279972	0.0274169	0.610829
FAM21FP	0.0280158	0.0281673	-0.624245
WDR92	0.0280273	0.0289025	0.635453
TPM2	0.0280386	0.0274111	0.611519
RAB3IP	0.028091	0.0285422	-0.629992
GALNT4	0.0281201	0.0294434	0.651562
ELFN2	0.0281288	0.0289826	-0.63687
IL4R	0.0281454	0.0274682	0.612656
SEPHS1P6	0.0281618	0.0374644	-0.589376
RDH5	0.0282041	0.0283208	0.62082
SYNGR3	0.0282052	0.0286864	-0.625723
RIMKLA	0.028225	0.0285813	-0.626634
TNC	0.0282457	0.0299787	0.653625
PRRT2	0.0282726	0.0283714	-0.633313
ARPP21	0.0282809	0.0298135	-0.65299
PTRH2	0.0282963	0.0280874	0.613871
PDGFRL	0.0282997	0.0289231	0.631907
RARS	0.0283062	0.0292895	0.647887
RAP1A	0.0284278	0.0300374	0.654598
ATP9A	0.0284411	0.0278586	-0.608864
SHD	0.028454	0.0289502	-0.629166
MORN4	0.0284952	0.0305706	-0.657995
IQGAP1	0.0284968	0.027905	0.610067
CUTC	0.0285906	0.0291016	-0.629051
ZNF333	0.028643	0.0274904	-0.612621
SEPHS2	0.0287056	0.0301763	0.64692
RAP2B	0.028707	0.0282137	0.616202
TCEAL6	0.0287537	0.0297228	-0.638396
IDH1	0.0287554	0.0311455	0.673841
PDLIM1	0.0287569	0.0301632	0.643773
SPTAN1	0.0287952	0.0283887	-0.616569
CDK5R2	0.0288247	0.029278	-0.621861
KIF20A	0.0288268	0.029724	0.631702
PDE6G	0.0288382	0.0282833	0.612895
ARSB	0.0288788	0.0281261	0.603815
HIST2H2BA	0.0288981	0.0298559	0.632309
IL18	0.0289015	0.0281983	0.605319
ABHD15	0.0289023	0.0285953	0.617896
ITGBL1	0.0289357	0.0285768	0.610127
ZNF600	0.0289582	0.0295614	0.631758
GPN3	0.0289825	0.0286675	0.614107
SDE2	0.0290018	0.028898	0.620511
PPP2R2D	0.0290165	0.0301754	-0.647794
HHIPL2	0.0290314	0.0228633	0.586153
EIF3M	0.0290643	0.029999	0.634243
ACTR3	0.0290898	0.0286667	0.617554
MT-RNR1	0.0291063	0.0287295	-0.615654
NECAB2	0.0291252	0.0310529	-0.653079
PSD	0.0291398	0.0300391	-0.636155
ARAP3	0.0291706	0.0298771	0.631836
RNF135	0.029205	0.0287887	0.614191
PKP4	0.0292608	0.0309738	-0.645365
LYPLA2	0.0292639	0.0285334	0.600367
HOXD11	0.029291	0.0315076	0.661545
SPRYD7	0.0293312	0.0298871	-0.623102
ALDH2	0.0294305	0.0317004	-0.652723
CNOT1	0.0294328	0.0299478	0.622566
STX18	0.029451	0.0296418	0.616297
RNF19A	0.0294575	0.0295239	0.612672
HDAC1	0.029461	0.0309402	0.639836
ENTPD6	0.0294705	0.0305209	-0.631901
NECAB3	0.0294876	0.030184	-0.631305
KIAA1211L	0.0295227	0.0300534	-0.621677
PRKCZ	0.0295303	0.0305261	-0.642404
MKX	0.0295345	0.0332871	-0.519991
ZNF853	0.0295632	0.0304978	-0.625911
LBX1-AS1	0.0295858	0.0258772	0.558199
SIGLEC9	0.0295988	0.0290508	0.608989
BBIP1	0.0296081	0.0299291	-0.625937
DRD1	0.029627	0.0405437	-0.612936
SESN1	0.0296925	0.030627	-0.627559
ANXA6	0.0296993	0.0312787	-0.639528
CXorf65	0.0297297	0.0253572	0.544261
CCND1	0.0297829	0.0321051	-0.661131
SPOCK1	0.0297964	0.030424	-0.625929
PPBP	0.0298206	0.02814	0.581994
DENND2D	0.0298557	0.0293679	0.609305
FRRS1	0.0298782	0.0320813	0.656245
MED28	0.0299389	0.0301961	0.620195
DHX8	0.029959	0.0304494	0.619193
DDOST	0.0299683	0.0295987	0.610595
UNC5D	0.0300237	0.0334642	-0.517804
MFSD6	0.0300288	0.030589	-0.623499
CTSK	0.030094	0.0293119	0.598778
ANKRD52	0.030126	0.0317337	0.641344
C16orf72	0.030134	0.0299117	0.612771
ZNF793	0.0301478	0.0295329	-0.603775
ZFPL1	0.030149	0.029372	-0.597784
VSTM2A	0.0301624	0.0298941	-0.614557
NSMCE4A	0.0301775	0.0308153	-0.627987
CASP3	0.0302464	0.030454	0.630299
MAP2K3	0.030292	0.0297757	0.606825
TMEM199	0.0302963	0.0305118	0.622759
TATDN2	0.0303318	0.0297751	0.608473
COL1A1	0.0303472	0.0299003	0.611105
C1S	0.0303738	0.0297995	0.607573
ATP6V0A2	0.030382	0.0301781	0.603577
CTSF	0.0303916	0.0296806	-0.598457
FRY	0.0304164	0.031707	-0.631936
ZRANB1	0.0304506	0.0314337	-0.634731
DDX23	0.0304854	0.0319169	0.638313
LYAR	0.0305007	0.0307421	0.614063
UBE2N	0.0305114	0.0306097	0.609365
THOC6	0.030512	0.0304614	0.608372
DBNL	0.03053	0.0307468	0.618136
TEX264	0.0305351	0.0315786	0.630764
KIAA0408	0.0305783	0.0308559	-0.615645
ADK	0.0306311	0.0311454	-0.617311
FAM225B	0.0306462	0.0277996	0.555845
SNX22	0.0306493	0.0316645	-0.630541
JAKMIP2	0.0307251	0.0300911	-0.599108
DYRK3	0.0307506	0.0312823	0.616331
GSTK1	0.030784	0.0301284	0.603073
PDE4B	0.0308171	0.0311047	-0.612234
EEF2	0.0308367	0.0305917	-0.600731
SAMD9L	0.0308441	0.0310358	0.61493
STK32C	0.0308856	0.0315481	-0.624238
SCG3	0.0309085	0.032222	-0.628226
SEMA3D	0.0309148	0.0343341	-0.517933
CHID1	0.0309712	0.0307953	0.615823
MAGOH	0.0310284	0.031791	0.624146
HOXC6	0.0310476	0.0310845	0.613001
RELB	0.0310507	0.030739	0.611002
ANKLE2	0.0310662	0.0312937	0.613671
PLEKHG4	0.0310717	0.0300739	0.606246
FOXL2	0.031078	0.0271432	0.540218
NDUFA6-AS1	0.0310846	0.0316042	-0.61398
ZFP2	0.0310971	0.0303959	-0.599263
CYBB	0.0311081	0.0305003	0.60227
FBLN2	0.0311157	0.0320008	0.618984
CLIP3	0.0311281	0.0311932	-0.617716
FAM91A1	0.0311743	0.0319619	0.624688
TCF19	0.0312049	0.0312178	0.608593
USP43	0.031212	0.0319555	-0.630004
KCNMB1	0.0312134	0.0310289	0.605003
ACTL6A	0.0312207	0.0314156	0.616196
UROS	0.0312756	0.0322344	-0.624674
HIST1H2BD	0.0312835	0.0315778	0.610796
SPSB1	0.0312872	0.0306621	0.59839
LAMC1	0.0313387	0.031841	0.619979
IL2RA	0.0313682	0.0307057	0.600869
PVALB	0.0313981	0.034058	-0.526935
TRIAP1	0.0313989	0.0314341	0.616314
FILIP1L	0.0313999	0.0306822	0.596786
CD48	0.0314057	0.0306581	0.594006
OXCT1-AS1	0.0314671	0.0307383	-0.593492
LGALS9	0.0314749	0.0308986	0.603186
CMTM5	0.0315208	0.0323579	-0.627842
C5orf58	0.0315374	0.026932	0.529449
IGHG1	0.0315791	0.0308347	0.594915
AKAP6	0.031589	0.0322143	-0.617837
TMX3	0.0315913	0.0312351	0.605288
BCDIN3D	0.0316377	0.0313327	0.601178
CMTM6	0.0317149	0.0311781	0.602807
SLC9B1	0.031732	0.0320097	-0.577336
GRIK2	0.0317897	0.0320457	-0.613666
KIAA1211	0.0318417	0.0319409	-0.611365
SLC6A17	0.0318575	0.0348494	-0.524529
CTSD	0.0318702	0.0314605	0.604927
SCN3B	0.0318977	0.0321351	-0.607606
LEF1	0.0319064	0.0317066	0.603162
TMSB10	0.0319112	0.0312472	0.594397
TIAL1	0.0319209	0.0325666	-0.620938
LRRC39	0.0320076	0.0336169	0.632523
CTBP2	0.0320111	0.0336613	-0.645932
CDH13	0.0320146	0.032308	-0.612233
SAMD12	0.0320223	0.0333805	-0.625517
HIST1H4H	0.0321137	0.0319148	0.597594
SLAMF7	0.0321668	0.0316061	0.59813
LRRC59	0.032191	0.0316848	0.596098
HLA-E	0.0322023	0.0315521	0.598173
ASAH1	0.0322093	0.0315281	0.596028
ZBTB8OS	0.032236	0.033146	0.616855
CLIC4	0.0322777	0.0323937	0.623908
PHF20	0.0322961	0.0328556	-0.60974
MDP1	0.0323199	0.0317809	-0.593461
FCHSD2	0.0323303	0.0337474	-0.626338
ILVBL	0.0323625	0.0317766	-0.591494
EOGT	0.0323707	0.0327133	0.612623
TUT1	0.032381	0.0325918	-0.607081
FKBPL	0.0323817	0.0337799	0.624479
OPCML	0.0324267	0.0335637	-0.625397
SPATA25	0.0324293	0.032907	-0.608593
NECAP2	0.0324502	0.0317967	0.595227
TMEM132B	0.0324816	0.0330236	-0.60962
LLPH	0.0324822	0.0324695	0.606359
GRIK3	0.0325028	0.033098	-0.611654
HSPA7	0.0325303	0.0318783	0.595662
MPPED2	0.0325631	0.0332204	-0.617588
ACOX2	0.0325727	0.0331337	0.612582
AHCYL1	0.0326166	0.0326943	-0.601046
ANKRD55	0.032638	0.0434854	-0.583952
WISP1	0.0326498	0.0332321	0.619897
COX15	0.0326556	0.0338723	-0.630552
STEAP1	0.0326692	0.0329047	0.6056
ZNF468	0.0326983	0.0325695	0.6051
UNC93B3	0.0326985	0.0700643	-1.07836
NBPF2P	0.0327275	0.0322635	-0.594218
EVC2	0.0327478	0.0332243	0.604105
LY6G6C	0.0327779	0.0171652	0.906865
SRSF9	0.0328116	0.0330833	0.61039
CRYGS	0.0328445	0.0330747	0.605873
ERBB3	0.0328901	0.0330947	-0.606986
PPFIA4	0.0329397	0.0324864	-0.596116
ZNF684	0.032943	0.032404	-0.589057
MGEA5	0.0330298	0.0324296	-0.595776
VWF	0.0330472	0.0324737	0.596341
PPP2R5A	0.0330485	0.0322419	-0.585538
LRFN1	0.033116	0.0338666	-0.614009
TNFRSF1B	0.0331316	0.0324434	0.592125
RNASE3	0.0331505	0.0324505	0.591576
CD93	0.0331718	0.0325284	0.596359
RBMS1	0.0331788	0.0326249	0.591493
CUL3	0.0332006	0.0331296	0.600482
ACP6	0.033281	0.0342231	0.614367
FXYD6	0.0332913	0.033431	-0.600003
CCDC74B	0.0332974	0.0338579	0.604805
FSTL5	0.0333693	0.0393476	-0.521157
NCKAP1L	0.0333866	0.0329086	0.596563
NT5C2	0.0334307	0.0350194	-0.631276
SLAMF8	0.0334313	0.0329255	0.596236
PRR13	0.03344	0.0322735	0.593849
KBTBD8	0.0334437	0.0331595	0.597121
ZNF500	0.0334438	0.0336797	-0.605352
SNAI3-AS1	0.0334644	0.0346282	-0.617454
TXLNB	0.0334776	0.0343892	0.613643
ZHX3	0.0334917	0.0326937	-0.584765
MYH9	0.0334987	0.0327624	0.58978
FLG-AS1	0.0335107	0.0273	0.546192
C16orf45	0.0336093	0.03455	-0.610385
DCAF16	0.0336161	0.0324808	-0.601126
BLZF1	0.0336226	0.0332948	0.595755
PDIA5	0.0336339	0.0330069	0.588421
FLT4	0.0336401	0.0346347	0.623554
PPP2R5C	0.0337434	0.0340215	-0.603379
IL10RB	0.033749	0.0333153	0.595358
CD300LF	0.0338434	0.0327958	0.597973
LGI4	0.0338773	0.0343239	-0.605343
FERMT3	0.0338819	0.0335522	0.59815
ETV7	0.033927	0.0334371	0.599814
DIRAS2	0.0339354	0.0344343	-0.602004
KCNQ2	0.0339385	0.0340666	-0.597557
OPHN1	0.0339409	0.0348863	-0.613059
TPRG1	0.0339605	0.0333104	0.590514
CACNG3	0.0339783	0.0383983	-0.49577
SLC2A9	0.033983	0.0335755	0.597426
PGAM1	0.033999	0.034499	-0.601808
HM13	0.0340196	0.0339248	0.597918
DEAF1	0.0340405	0.0348524	-0.614919
NEU1	0.0340525	0.0333576	0.5899
TMEM209	0.0340914	0.0339403	0.600201
ARL4A	0.0340931	0.0354837	0.633174
C1QL3	0.0341216	0.0399467	-0.510783
SLC25A43	0.0341301	0.0334662	0.59061
TYRO3	0.0341571	0.034516	-0.604933
CHMP4C	0.0341619	0.0250158	0.628741
GPC5	0.0342042	0.0347266	-0.602164
DAPK1	0.0342448	0.0336167	-0.591599
LPAR6	0.034263	0.0337585	0.594859
EFNB2	0.0343212	0.0352413	0.617764
SPIN3	0.0343633	0.0336767	-0.587628
C12orf4	0.034386	0.0339504	0.594782
DCDC2	0.0343924	0.0329112	0.569101
CD70	0.0343975	0.0295688	0.519051
NMT2	0.0344333	0.0355204	-0.617548
LCP1	0.0344805	0.0339214	0.588998
PDZD4	0.0344808	0.0339887	-0.592316
WDR11	0.0345232	0.034611	-0.604881
SMCO2	0.0345647	0.024835	0.644318
TMEM45A	0.0345813	0.0346372	0.598426
OLFML2B	0.034595	0.0341363	0.593152
PDP2	0.0346203	0.0349841	-0.602944
PTGES	0.0346639	0.0349306	0.601825
LYSMD4	0.0346751	0.0349297	-0.60117
SLC16A1	0.034677	0.0362152	0.626076
CLINT1	0.0346875	0.0352534	0.606374
RNASE2	0.034722	0.0340046	0.58716
DHDDS	0.034749	0.0345881	0.59943
RRAGB	0.0347705	0.034825	-0.603233
C2orf72	0.0347805	0.0340878	-0.583803
RAB33A	0.0347841	0.0353517	-0.603453
DEPTOR	0.034829	0.0345123	-0.595063
CLEC18B	0.0349337	0.0369016	0.623858
CLUHP3	0.0349837	0.0371409	-0.633545
RAI1	0.035017	0.0345102	-0.588073
DDR2	0.0350315	0.0353606	0.601736
HUS1	0.0350901	0.0363738	0.621281
IGLC3	0.0351056	0.0344809	0.587398
ITGAL	0.0351076	0.0343591	0.581582
MRPL49	0.0351141	0.0346654	-0.585145
UCN2	0.0351231	0.0296664	0.518592
SLITRK4	0.0351548	0.0404006	-0.518386
BABAM1	0.0351694	0.0358761	-0.603416
PALB2	0.0351853	0.0356574	0.600895
GIPC3	0.0352129	0.0350702	0.592301
STX18-AS1	0.0352302	0.034869	-0.593902
RAB3B	0.0352418	0.0397455	-0.502677
PDE8B	0.0352442	0.0368205	-0.618884
IFIT1	0.0352592	0.0362271	-0.606355
TDP2	0.0352722	0.0347151	0.58905
ZNF25	0.0352761	0.036364	-0.611869
SLC6A3	0.0353063	0.0131107	1.32075
CCK	0.0353249	0.0370476	-0.578753
PPIEL	0.0353664	0.0366867	-0.576747
UBXN1	0.0353937	0.0359797	-0.604517
TNFAIP8L2	0.0353946	0.0345888	0.579668
SLFN12	0.0354232	0.0349157	0.587177
PRG4	0.0354338	0.0271929	0.596099
TEX29	0.035445	0.0392657	-0.506002
NXPH4	0.0354508	0.0354888	0.595833
C19orf24	0.0354528	0.0350535	0.591035
OPCML-IT1	0.0354577	0.00410471	3.31405
RIPPLY1	0.0354577	0.00410471	3.31405
GMFG	0.0354618	0.0348399	0.58655
NFKB1	0.0354917	0.0352371	0.596896
TARBP2	0.0355539	0.0365686	0.613193
PLCXD3	0.0355615	0.0393916	-0.497152
TMEM8A	0.0355774	0.0348269	0.581742
IGLC1	0.0355874	0.0347955	0.57964
CASP6	0.0355881	0.0361592	0.601914
RNASEL	0.0355952	0.0356236	0.594094
RAB38	0.035598	0.0349676	0.584261
MARS	0.0356051	0.0353853	0.586864
CLSTN3	0.035623	0.038104	-0.631478
SYCE2	0.0356365	0.0351181	-0.58572
PLA2G5	0.0356543	0.0358542	0.595144
TLN1	0.0356633	0.0372076	0.616465
TXN	0.0357219	0.0371576	0.610684
TVP23B	0.0357701	0.0356884	0.591776
CALCOCO1	0.0358395	0.0357082	-0.599669
TUBB4A	0.0358743	0.0364824	-0.600342
PTPN7	0.0358822	0.0352835	0.584029
RXFP1	0.0359189	0.0509564	-0.645105
ELMO1	0.0359313	0.0369783	-0.611912
DCT	0.0359763	0.0367905	-0.570604
BIN3	0.0360652	0.0353321	0.582381
SLMAP	0.0360697	0.0363433	0.595641
PCK2	0.0360698	0.0356154	0.588878
CSPG4P11	0.0360699	0.0451348	-0.557137
KIF26A	0.0360879	0.0354213	-0.581524
CKS2	0.0361847	0.0372743	0.605548
VKORC1	0.0361972	0.0355959	0.583142
TMEM18	0.0362632	0.0360329	0.583374
KIF9	0.0362677	0.0373504	0.60739
TEAD3	0.0362834	0.0374772	0.612492
MAPK8	0.0363208	0.0368886	-0.597357
FKBP14	0.0363548	0.036694	0.601537
CACNA2D2	0.0363602	0.0372641	-0.554142
IQGAP3	0.036412	0.0370802	0.597845
PUS7	0.0364955	0.0376213	0.607401
NDUFS2	0.0365429	0.0357624	-0.577505
HNF4G	0.0365454	0.0372874	0.599418
LRGUK	0.0365941	0.0352235	0.563329
GAPDHP62	0.0366218	0.0159431	1.1512
HEXB	0.0366249	0.0361195	0.584738
DNAJB2	0.0366663	0.0370598	-0.59432
ENG	0.036678	0.0359561	0.58211
CXorf40A	0.0367074	0.0373088	0.597976
JSRP1	0.0367084	0.0360321	0.57714
ZC4H2	0.0367125	0.0371222	-0.601415
CCDC144CP	0.036726	0.0379617	-0.536814
PML	0.0367474	0.0364273	0.58732
KCNIP2	0.0367546	0.0379576	-0.614849
ATP6V0E2	0.0367898	0.0371979	-0.593369
GPC1	0.036792	0.0365129	0.584422
ADPRH	0.0368128	0.036236	0.582216
SLCO1A2	0.0368368	0.0363477	-0.58404
BCL7A	0.0368761	0.0362812	-0.582653
LRRC25	0.0369568	0.0362195	0.57789
RAD52	0.0369972	0.0373657	-0.595358
HPX	0.0369993	0.0379092	0.604254
ENTPD1-AS1	0.0370199	0.036937	-0.585968
ABCA13	0.0370218	0.0336018	0.534332
AK3P3	0.0370309	0.0373275	-0.591788
FGF14-AS2	0.0371753	0.037714	-0.599958
CAP1	0.0372549	0.0367492	0.585068
CMTR1	0.0373067	0.0366293	-0.57867
CTSC	0.0373183	0.0368519	0.583188
LCK	0.0373418	0.0370559	0.586223
SLC25A38	0.0373487	0.0371842	0.583494
BSCL2	0.0373689	0.0386249	-0.610544
CARD9	0.0373907	0.0366333	0.574973
NPFFR1	0.037433	0.0122118	1.55717
FNDC1	0.0374468	0.0333007	0.52259
REEP4	0.0374553	0.0368408	0.58168
EMP1	0.0374712	0.0373992	0.591541
APOL1	0.0375458	0.037181	0.587903
GRIN2A	0.0375474	0.0387477	-0.574688
GPR75	0.0376155	0.0376819	-0.589476
RFPL2	0.037616	0.0619557	-0.807852
GABRA5	0.0376215	0.0427383	-0.531145
SLC26A4	0.0376358	0.0437133	-0.500866
RFX5	0.0376562	0.0395299	-0.618617
UPP1	0.0376579	0.0373485	0.583762
LINC00861	0.0376895	0.0223202	0.834506
DYRK2	0.0377153	0.0374871	0.581228
ACSS1	0.0377179	0.0372544	-0.584115
ZMIZ1	0.0377206	0.0384174	-0.596696
HK3	0.0377349	0.0371178	0.58124
SCD5	0.0377615	0.0390529	-0.604747
SCAMP5	0.0377676	0.0370071	-0.573529
MYL4	0.0378095	0.0367898	0.576256
ME3	0.0378114	0.0394466	-0.614842
C4orf47	0.0378207	0.038826	0.598452
SAMD8	0.0378231	0.0380446	-0.586795
MR1	0.0378499	0.0375404	0.58674
ABHD3	0.0378605	0.0381755	0.591669
CASP2	0.0378799	0.0391448	0.603712
LARP1B	0.0379087	0.0390771	0.602861
IGLON5	0.0380071	0.0386223	-0.593461
FAM226B	0.038021	0.0374879	-0.583072
PSMB2	0.0380727	0.0382785	0.593609
CTNND2	0.0381082	0.0381302	-0.585952
MIR7-3HG	0.0381468	0.0408537	-0.544872
SLPI	0.038153	0.0376421	0.579453
PDRG1	0.0381875	0.0393602	0.608418
UTP6	0.0382466	0.0391643	0.598403
PPP1R3F	0.038308	0.0391576	-0.599007
TPTE2P5	0.0383139	0.0423071	-0.50961
FAM110B	0.0383279	0.0394668	-0.596299
LINC00707	0.0383333	0.0125532	1.54543
IGHG2	0.0383352	0.0375954	0.574949
ATCAY	0.0383369	0.0395463	-0.601578
CNTFR	0.0383741	0.0384366	-0.589223
RUFY1	0.0383901	0.0390771	0.592859
NOS1AP	0.0383907	0.0383655	-0.582778
YAF2	0.0384414	0.038196	0.575712
IL10	0.0384435	0.0366338	0.57353
SOGA1	0.0384587	0.03834	-0.58091
ACSL1	0.0384687	0.0374857	0.588472
KIAA1191	0.0385779	0.0392901	-0.591523
CD72	0.0386283	0.0379075	0.571976
CFI	0.0386284	0.0378929	0.571071
GPALPP1	0.0386516	0.0380902	-0.571377
SRP19	0.0386565	0.0389895	0.589813
CCNYL1	0.0386662	0.0383848	0.583835
SOX1	0.0386906	0.0425609	-0.544337
BCL2A1	0.0387375	0.0381222	0.576285
C9orf129	0.038808	0.0433359	-0.497305
HSD17B8	0.0388321	0.0392177	-0.587733
POLM	0.0389298	0.0387284	0.57613
NSUN6	0.0389623	0.0386794	-0.586415
[truncated: 21,271 more rows]

## Sheet: CGGA_693
HGNC Gene ID	log-rank p-value	Hazard Ratio p-value	Log Hazard Ratio
IRX3	2.32184e-05	2.13754e-05	-0.981486
CLVS1	3.95042e-05	4.1045e-05	-0.911844
TRABD2A	4.01738e-05	5.87918e-05	-0.952373
RGS16	4.20742e-05	4.35203e-05	0.967787
DRAXIN	5.17263e-05	5.74655e-05	0.960561
SLC9A5	8.55156e-05	8.08101e-05	-0.90433
E2F5	9.81373e-05	0.000110118	0.92562
SLC6A13	0.000102369	0.000101274	-0.905719
CES3	0.000104525	0.000100001	-0.890997
SHE	0.000109797	0.000136952	-0.827106
TRIM54	0.000133394	0.000193849	-0.788357
LRP4-AS1	0.000153759	0.00055354	-0.871733
CAPN5	0.000154084	0.000157208	0.88933
EMX2OS	0.000180149	0.000190107	-0.891286
ADRA2A	0.000181257	0.00024081	-0.749311
CYP4F12	0.000190329	0.000255808	-0.76199
H19	0.000198203	0.000232738	0.894823
CA4	0.00023524	0.000222458	-0.843127
PDCD4	0.000303805	0.000294685	-0.827359
AGGF1P2	0.000318669	0.00328951	-1.37254
UPB1	0.000322861	0.0021121	-1.14158
AKR1C2	0.000353858	0.000495801	-0.739197
REEP6	0.000359347	0.000348614	-0.812977
TRPM3	0.000401861	0.000440629	-0.766604
SLC2A4	0.000446383	0.000950973	-0.73477
KCNC3	0.000451569	0.000464923	-0.809101
WBP1L	0.000460773	0.000548793	-0.841182
RAB37	0.000521056	0.000522881	-0.80362
USP39	0.000584764	0.000622394	0.797918
CBFA2T3	0.000598712	0.000624791	-0.722042
NAGS	0.000619391	0.000684304	-0.807321
POLD3	0.000620505	0.000672594	0.803143
PGA3	0.000657011	0.000957803	-0.650411
NLRC3	0.000661805	0.000633678	-0.774437
SLC47A2	0.000665728	0.000620101	0.769835
CTSF	0.000695413	0.000693971	-0.77457
EXOC3	0.000729731	0.000782087	-0.785902
TPPP2	0.000746166	0.00411311	-1.13406
FMO3	0.000747364	0.00101705	-0.626286
ITGA2B	0.000772746	0.000749073	-0.761089
SCG2	0.000780888	0.000845516	-0.787777
MYOZ2	0.000828133	0.00564601	-1.29671
GHR	0.000842552	0.00122777	-0.633055
USHBP1	0.000883199	0.000944874	-0.774378
NGFR	0.000906823	0.000917542	0.76375
ST6GALNAC1	0.000958838	0.00115668	-0.662922
PRLHR	0.000959274	0.00250322	-0.805522
CALM3	0.000979224	0.00101206	-0.761653
RIC8A	0.000991253	0.000962342	0.744541
DHRS13	0.00099951	0.000961509	0.750499
INPP5J	0.0010153	0.00100363	-0.74585
GLIS1	0.00102623	0.00151635	-0.643454
KIF4A	0.00105387	0.00106235	0.758352
FBN3	0.00106445	0.00122237	0.786066
AMMECR1L	0.00109071	0.00117645	0.762688
ANAPC7	0.0011118	0.00123943	0.771691
C9orf64	0.00112876	0.00110458	0.742506
PSRC1	0.00116489	0.00116127	0.736094
PGP	0.00121275	0.00131149	-0.753389
PTPRB	0.00122702	0.00116081	-0.730877
DBP	0.00122872	0.0012107	-0.732666
DMKN	0.00125701	0.00129504	-0.747606
MATK	0.00129317	0.00128273	-0.737425
KIAA0087	0.00130453	0.0296718	-2.20464
CNTD1	0.00131466	0.00141426	-0.747734
CPNE9	0.00136313	0.00176838	-0.647083
LRRC59	0.00137859	0.00136987	0.729057
NR1I3	0.00139778	0.00135135	-0.725333
TPRG1L	0.00145615	0.00146449	-0.728826
CYS1	0.00150735	0.00153655	-0.667562
NDN	0.00158371	0.00157697	-0.719226
SPINK2	0.00158856	0.00236163	-0.610597
STOX1	0.00160329	0.0015922	-0.717368
HLF	0.00162326	0.00159122	-0.712961
TMEM191A	0.00162466	0.00169821	-0.730184
GDF10	0.00163162	0.00217806	-0.600904
C11orf84	0.00163745	0.00163567	0.72055
MAPK7	0.00163748	0.00160722	0.718849
SYPL2	0.00166342	0.00244545	-0.610995
HYAL1	0.00168424	0.00183416	-0.739874
HEMGN	0.00176353	1	89.8156
ATP6V1H	0.00178827	0.00170223	-0.696036
DNAJB5	0.00180465	0.00175584	0.709546
NEK6	0.0018047	0.00177969	0.704952
HERPUD1	0.00183651	0.00179756	-0.710364
CTAGE5	0.00186183	0.0018551	-0.722358
PEAR1	0.00188147	0.00186846	-0.708008
ABTB1	0.00200598	0.0019744	-0.703117
KIAA1683	0.00206024	0.00201633	-0.694324
ABLIM3	0.00208467	0.0022699	-0.729619
RTN1	0.00213088	0.0021116	-0.69481
SLC24A4	0.00215198	0.00264392	-0.598551
SNRNP70	0.00215993	0.00216293	-0.69999
SZRD1	0.00216678	0.00210623	0.691825
LBH	0.00222679	0.00223549	0.69152
MOXD1	0.00226542	0.00221989	0.684569
RASGRF2	0.00233759	0.0024256	-0.706961
GIMAP8	0.00234977	0.00228489	-0.688338
FAM155A	0.00235021	0.00231967	-0.690398
ATP6V1E1	0.00243308	0.00240117	-0.683348
FBXL15	0.00243542	0.00250361	-0.695045
SLC52A3	0.00243789	0.00245998	-0.685931
GAP43	0.00244134	0.00259562	0.710952
PI4KA	0.00247744	0.00241411	-0.680274
IGFBP1	0.00248321	0.00302005	-0.58439
TNC	0.00250157	0.00251979	0.689259
LY6E	0.00251555	0.00263359	-0.697415
CEACAM21	0.00253086	0.0030062	-0.631728
MKX	0.0025539	0.00399322	-0.613991
C14orf132	0.00257546	0.0024892	-0.677243
TNNT2	0.00260003	0.00310216	-0.590837
WBP2	0.00260798	0.00250811	-0.671651
CA11	0.00273051	0.00268389	-0.672611
SLC22A6	0.00273856	0.00399218	-0.584795
CARD14	0.00273903	0.00333865	-0.604149
CDCA7L	0.00276085	0.00266047	0.672604
HSF4	0.00279753	0.00301095	-0.697462
AKR1C3	0.00281535	0.00295219	-0.689862
POGLUT1	0.00282117	0.00288866	0.679325
ZMAT4	0.00283176	0.00321262	-0.597147
EPHA7	0.00283949	0.00360157	-0.554787
CHMP3	0.00286287	0.00284749	-0.671031
CRISPLD1	0.00290591	0.00308126	0.699139
MCM2	0.00290864	0.00289022	0.68029
ZBTB16	0.00293088	0.00306984	-0.691008
CPAMD8	0.00295159	0.00309312	-0.668804
GFM2	0.00295241	0.00280097	-0.657524
ZNF277	0.00295402	0.00298101	-0.671121
SLC39A1	0.00297595	0.00292821	0.666648
TBR1	0.00299334	0.00371827	-0.564262
PITRM1	0.00301878	0.00296641	-0.664244
DHRS2	0.00307003	0.00349851	-0.58127
FAM57A	0.00307534	0.0031601	0.682931
LIMK1	0.00312539	0.00304569	0.659801
INSM1	0.00313617	0.00305234	0.663621
TIMELESS	0.00319785	0.00321711	0.675501
SLC14A1	0.00320571	0.00324544	-0.679119
EPHB3	0.00322478	0.00319627	0.673308
ACRBP	0.00322777	0.00315237	-0.66019
HTR1A	0.00325802	0.00674034	-0.71061
DOCK9-AS2	0.00325951	0.00338487	-0.635866
VIPR1	0.00327982	0.00319002	-0.653923
DPYSL5	0.00330007	0.00345119	0.676214
FAM181A-AS1	0.00330963	0.00334115	0.670089
CRH	0.00331403	0.00592672	-0.654415
STIP1	0.00331545	0.00326805	0.658947
SURF4	0.00331565	0.00330506	0.660398
DCHS1	0.00335469	0.00345565	0.670813
PAX3	0.00347336	0.00270715	0.587223
NBL1	0.00363049	0.00357905	-0.657911
CRB2	0.00366722	0.00354585	0.647206
PRRG2	0.0036766	0.00375375	-0.664819
IQSEC3	0.00368887	0.0036913	-0.654968
TMEM55B	0.00368928	0.00362314	-0.656146
C20orf203	0.00370716	0.00577592	-0.600776
BCKDHA	0.00373125	0.00375711	-0.655841
XXYLT1	0.003767	0.00366851	0.651397
NET1	0.00376958	0.00361211	-0.645798
NAP1L4	0.00377345	0.00374224	0.657297
CDK2	0.00387585	0.00392949	0.659515
PAXBP1	0.0038764	0.00409662	0.668416
LINC00937	0.00394518	0.00377483	-0.637539
CDC42EP4	0.00396071	0.003843	-0.64054
KIF18B	0.00397351	0.00395616	0.659975
PIF1	0.00406121	0.00402819	0.651751
LSR	0.00406569	0.00413446	-0.666355
ZSCAN10	0.00415186	0.0137895	-1.04786
CFL1P1	0.00415669	0.00417115	-0.645755
RCC2	0.00416261	0.00406189	0.643413
CCL19	0.00416932	0.00495659	-0.573567
POLL	0.00418708	0.00457594	-0.675852
PSMC6	0.00423538	0.00412975	-0.63667
SEMA3G	0.00423953	0.00416184	-0.643895
LCE1E	0.00425912	0.0112468	-0.899538
WWTR1-AS1	0.00428406	0.00345469	0.576469
R3HCC1L	0.00433436	0.00446437	-0.650675
NTN1	0.00437991	0.00431252	0.640023
CCT7P2	0.00440548	0.0282992	-1.58592
PPP1R1C	0.00441147	0.00484838	0.673867
NNAT	0.00444001	0.00444458	0.646556
WARS2	0.00448804	0.00440528	0.641394
HNF4G	0.00449549	0.00367408	0.576411
NOXA1	0.00449652	0.0046894	-0.652038
CENPK	0.00452092	0.00447046	0.644006
YPEL3	0.00453386	0.00447088	-0.632574
LINC00528	0.00454707	0.0091541	-0.733417
BUB1B	0.00460214	0.00469856	0.65244
CLSTN2	0.00461268	0.00446745	-0.629664
RNF212	0.0046192	0.00560478	-0.561147
EXOSC5	0.00462054	0.00451936	-0.63406
GJC1	0.00462791	0.00485409	0.654739
TTYH3	0.00463098	0.00450389	0.630449
RAI14	0.00464177	0.00455503	0.631894
ULK4P3	0.00464735	0.0114829	-0.846186
PTGES3L-AARSD1	0.0046524	0.00355821	0.564145
ATP6V0D1	0.00468761	0.00484063	-0.650241
TUBA8	0.00470726	0.00453743	-0.628256
EMX2	0.00473364	0.00469302	-0.634165
HRH1	0.00474683	0.00471367	0.633605
MORN4	0.00478041	0.00462988	-0.623936
USP11	0.00482488	0.00464288	-0.622742
YJEFN3	0.00483033	0.0046919	-0.625828
SMC4	0.00487738	0.00478308	0.632078
ANP32A	0.00488658	0.00492123	0.635999
PAPLN	0.00488698	0.00504072	-0.642461
NT5DC3	0.00490372	0.00475352	-0.629659
SDHA	0.00493915	0.00480325	-0.625219
MORC4	0.00499215	0.0048885	0.628548
RPL9P7	0.0049949	0.00493232	-0.633801
DEGS2	0.0049974	0.00494861	-0.614265
ABHD14A	0.00505435	0.00500213	-0.624774
CLPTM1	0.00506561	0.00507522	-0.631965
TMEM229A	0.00510813	0.00533508	-0.635321
TNNT1	0.00514591	0.00501751	-0.622499
CLEC3B	0.00521943	0.00519476	-0.627942
RNF32	0.00525141	0.00533558	-0.634466
EN1	0.00525965	0.00505381	0.620717
CD300LG	0.0052738	0.0158631	-1.04173
MRGPRF	0.00533293	0.00529496	-0.62724
RPA1	0.00536738	0.00557072	0.642097
GIPC3	0.00538806	0.00575298	-0.607624
TMEM79	0.00545678	0.0056016	0.635137
TUBB	0.00553814	0.00552101	0.632278
PDIA4	0.00557744	0.00541156	0.614044
RARA	0.00559194	0.00550366	0.619645
FADD	0.0055921	0.00537964	0.611706
GPIHBP1	0.00567954	0.00550996	-0.616857
CRLS1	0.00576977	0.00574378	0.623558
RNF216P1	0.00582963	0.00565921	0.610716
ST6GALNAC2	0.00583346	0.00576668	-0.615661
HERC2P4	0.00584956	0.0102996	-0.643305
SPOCK2	0.00596715	0.00649069	-0.649567
ARRDC4	0.00600566	0.00623007	0.631381
IGF2BP3	0.00602765	0.00631097	0.631855
HIST1H2AC	0.00602855	0.00596519	0.612033
NKIRAS2	0.00607901	0.00608155	0.622145
GAS2L3	0.0061095	0.00604765	0.617367
NSMCE4A	0.00626848	0.00616809	-0.608659
HYKK	0.0063999	0.00639468	-0.612468
WNT10B	0.00640422	0.00738709	-0.535097
PDE4A	0.00642123	0.00619976	-0.60458
FAM114A1	0.00644885	0.0064004	0.607395
CWF19L1	0.00653754	0.00649866	-0.620624
ULK4P2	0.00655351	0.010336	-0.604976
NDRG2	0.00657618	0.00653367	-0.609923
RCC1	0.00660643	0.00661443	0.617944
PRRT1	0.00662911	0.00663546	-0.607503
ST8SIA6	0.00678456	0.018154	-0.927591
HOXA-AS2	0.00681517	0.00573339	0.553148
IFT81	0.00685321	0.00685581	0.609145
GRINA	0.00687251	0.00714336	-0.62124
STX2	0.0068891	0.00688339	0.610687
EXO1	0.00690659	0.00709372	0.626373
PRX	0.00692226	0.00698821	-0.621587
PLIN1	0.0069273	0.00750602	-0.554493
MAP1LC3B2	0.00700611	0.00703571	-0.607239
PLAT	0.00701395	0.00727834	0.619309
NDUFAF4P3	0.00708204	0.0120244	-0.629638
PRTG	0.00709489	0.00724099	-0.593936
ZMYND19	0.00710051	0.00712211	0.616535
ANXA3	0.00710605	0.00817099	-0.525878
GRASP	0.00712198	0.0068946	-0.593388
ARHGAP11A	0.00714776	0.00716259	0.607073
TNFRSF19	0.00715641	0.00713044	0.607013
HNMT	0.00718036	0.00752845	-0.619312
TMEM255A	0.00719595	0.00740607	0.632294
ACSS3	0.00721949	0.00721045	0.601943
NAB2	0.00722947	0.00725774	0.603665
NBPF15	0.0072314	0.00757018	0.623104
COL23A1	0.00725667	0.00723654	-0.60345
RNF157-AS1	0.00728561	0.0071621	-0.59432
CYP4F29P	0.00729015	0.0113708	-0.596199
MUM1	0.00731094	0.00690761	-0.592131
PDLIM3	0.0073149	0.00699894	0.600423
SPSB4	0.00733931	0.00757145	0.626028
TXNRD2	0.0073691	0.00757035	-0.609664
PNMA5	0.00739214	0.0104517	-0.547126
RERG	0.007436	0.00808767	-0.550539
ABCA4	0.00744825	0.0131945	-0.680791
PDE11A	0.0074643	0.020856	-0.976236
FRMPD1	0.0074931	0.00906747	-0.503988
IGHA2	0.0074972	0.00894855	-0.531281
PDAP1	0.00752994	0.00727221	0.586885
BUB1	0.00756047	0.00737456	0.598071
PRKAG2	0.00761921	0.00765188	-0.600369
PEBP4	0.00762394	0.00761391	-0.598887
MIS12	0.00765943	0.00843577	0.638363
SRC	0.00766139	0.00762956	0.605872
YY1	0.00769307	0.0075886	-0.59405
RIT2	0.00770786	0.00804139	0.621598
TBCE	0.00772363	0.00801021	0.612921
GPR21	0.00772474	0.0177786	-0.825638
NUTM2A-AS1	0.00775009	0.00765369	-0.593479
CHD5	0.00780538	0.00769608	-0.592561
HPSE2	0.00783324	0.013295	-0.638239
PPFIA3	0.00783597	0.00784766	-0.598952
DGCR10	0.00788564	0.00905048	-0.526257
BZW2	0.00788637	0.00788853	0.602557
PARD6G	0.00789728	0.00771542	0.591699
AGPAT1	0.00794828	0.00806307	-0.596795
SRPRB	0.00797008	0.00779594	0.588178
ILF3-AS1	0.00797177	0.00779041	-0.586064
KIAA1755	0.00801815	0.00814406	-0.602001
MCAM	0.00805941	0.00810819	0.595325
VWA5B2	0.0081181	0.00795012	-0.586721
REPS1	0.00816781	0.00799865	-0.590243
FMO2	0.008217	0.0115116	-0.540691
NDST3	0.00824876	0.0124019	-0.576578
MSANTD3	0.00826878	0.0083872	0.597863
FRA10AC1	0.00828173	0.0082612	-0.59473
MTND1P23	0.00831042	0.00841241	-0.588674
PPP2R5C	0.00833577	0.00836653	-0.592262
IZUMO1	0.00835938	0.0168577	-0.771293
PDK4	0.00842724	0.00825991	-0.584086
RAB40A	0.00842827	0.00847948	-0.591928
MT-CO2	0.00849998	0.00854503	-0.590302
THSD4	0.00854892	0.00994443	-0.50212
FAM120B	0.00858338	0.00852827	-0.58668
LGALS2	0.00858762	0.0102337	-0.521066
KCNJ14	0.0086234	0.00870002	-0.591935
CYP4F2	0.00863165	0.0187825	-0.8356
BTNL9	0.00867618	0.00848341	-0.581004
APEX2	0.00874913	0.0086353	0.584314
LSMEM2	0.00881036	0.00962899	-0.543466
ATP10A	0.00882016	0.00888477	-0.589463
EZH2	0.00884482	0.00884636	0.592562
ARL5C	0.00886134	0.0194778	-0.822533
NWD1	0.00886752	0.00997596	-0.513702
MEX3D	0.00886967	0.0087542	0.582402
MCM3	0.00886994	0.0090181	0.602421
HIST2H2BE	0.00888496	0.0088557	0.584435
FAM126A	0.00888678	0.00893691	0.586744
GABARAPL2	0.00891501	0.00885807	-0.581894
FANCI	0.00893897	0.0092561	0.601806
DENND2C	0.00898202	0.0105822	-0.485422
SULT1A2	0.00900704	0.011018	-0.494185
COL22A1	0.00900738	0.00914823	0.596386
SLC29A4	0.00905727	0.00893655	0.587536
MELK	0.00905906	0.0088533	0.583715
SLC25A28	0.00907534	0.00917261	-0.587307
EPHA10	0.00908583	0.0102172	-0.500286
SEZ6L2	0.00909788	0.00898004	-0.5852
CDKN2A	0.00915787	0.00951312	-0.603103
AP1G2	0.00920539	0.00935164	-0.593853
NDST2	0.00923512	0.00922616	-0.592297
OGN	0.00925542	0.0111283	-0.498303
COPG2	0.00936128	0.00924108	0.577424
WEE1	0.00937945	0.00924881	0.580528
LGALS4	0.00943695	0.00959181	-0.587139
AP4S1	0.00944023	0.00930318	-0.581862
KIAA0895	0.00945498	0.00955674	0.587111
SLC22A31	0.00950335	0.0161363	-0.656835
MUC13	0.00951995	0.0423472	-1.46509
TM4SF20	0.00951995	0.0423472	-1.46509
CES1	0.00955549	0.00984602	-0.576798
CDH9	0.00959083	0.0133627	-0.534815
PLRG1	0.00959092	0.00969288	-0.588479
HOXA3	0.00962456	0.00819178	0.524034
BFSP1	0.00963892	0.0111496	-0.512627
PALLD	0.00966424	0.00949458	0.574544
SRRM4	0.00967712	0.0115719	-0.491121
GOT1	0.0097169	0.00976808	-0.581506
ZBTB24	0.00973058	0.0096935	-0.57806
PTPN9	0.00974271	0.00954086	0.572223
GLYCTK-AS1	0.00974448	0.0111831	-0.519532
OSBPL5	0.00976133	0.00971212	0.576013
C17orf82	0.00979461	0.0100999	-0.58971
CLEC1A	0.00980623	0.0107972	-0.538879
SSTR2	0.00980738	0.0095622	-0.569104
DHRS12	0.00980917	0.0100153	-0.58573
SGSM3	0.00988267	0.00966855	-0.574323
RPL5	0.00988747	0.00975136	-0.57092
RILP	0.00993935	0.0102129	-0.587809
PABPC3	0.0100248	0.0636311	-1.88539
TUBA4A	0.0100673	0.0100248	-0.5783
PIP5KL1	0.0100723	0.00990046	-0.574637
CRYZL1	0.0101236	0.00994118	-0.570293
ZNF467	0.0101499	0.0102852	-0.581722
PPP1R1A	0.0101741	0.0100424	-0.569685
PART1	0.0102016	0.0115827	-0.512891
ASMTL	0.0102044	0.0103504	-0.582405
SOD1	0.0102431	0.0102358	-0.574251
NDUFAF7	0.0102663	0.0111907	0.614908
C4orf50	0.0103116	0.0230681	-0.835931
PSTPIP1	0.0103207	0.0109716	-0.598829
ECHS1	0.0104012	0.0104358	-0.576381
ODF2	0.0104964	0.0105054	0.575353
PTCD1	0.0104995	0.0103602	0.566292
PVRIG2P	0.0105064	0.010204	0.560366
RPL10P15	0.010538	0.0115804	-0.507205
PTH1R	0.0105532	0.010339	-0.564235
KL	0.0105786	0.0220979	-0.803405
LINC00910	0.0105936	0.0112614	-0.534116
WNT7B	0.0106237	0.0112448	-0.53841
PBX3	0.0106301	0.0107468	0.578719
IDH1	0.0106951	0.0104829	0.568231
EFNA5	0.0107081	0.0119014	-0.52209
TUBA3FP	0.010721	0.0106275	-0.56844
DNMBP-AS1	0.0107228	0.0249712	-0.880254
EDN3	0.0107378	0.0117894	-0.51872
HSD11B1L	0.0108036	0.0106752	-0.566602
IGDCC4	0.0108194	0.0107167	0.566569
SRF	0.0108716	0.0109761	0.57549
PLEKHA8	0.0109323	0.0108826	0.568168
BAZ1A	0.0109486	0.0109176	0.570042
TTC39B	0.0109617	0.0106969	-0.565582
C14orf2	0.0109656	0.0108783	-0.567062
CYP4F35P	0.0110088	0.0147484	-0.516471
GGTA1P	0.0110187	0.0110814	-0.569228
TRIM17	0.011232	0.0109577	-0.565343
MIR4426	0.0112346	0.0110881	-0.55998
RASIP1	0.0112581	0.0114035	-0.577926
APLN	0.0112969	0.011021	0.558481
LAMA3	0.0113264	0.0132202	-0.493737
C22orf39	0.0113518	0.0111447	-0.557042
PLK1	0.0114005	0.0111115	0.557828
ZNF836	0.011421	0.0112704	-0.561592
RNF207	0.011427	0.0111949	-0.562313
CENPI	0.0115383	0.0106365	0.534714
TEX10	0.0115874	0.0118973	0.582024
EIF2B1	0.0116118	0.0124094	0.599279
MAST2	0.0116288	0.0116199	0.564565
CBX8	0.0116444	0.0118312	0.570569
PPP1R21	0.011647	0.0114356	-0.556183
OSBPL2	0.0116636	0.0117787	-0.568925
C17orf75	0.0116709	0.0114552	-0.555371
SNRPN	0.0116897	0.0115295	-0.562233
GLE1	0.0117051	0.01177	0.569701
CCNB1IP1	0.0117119	0.0114782	-0.555142
PLA1A	0.0117253	0.0154053	-0.505339
SOX11	0.0117526	0.0118969	0.572108
MYH3	0.011753	0.011437	-0.551363
IGFN1	0.0117573	0.0133816	-0.497532
YPEL4	0.0118445	0.0116837	-0.563637
TTI1	0.0119269	0.0119693	0.569656
SET	0.0120256	0.0122426	0.570534
FJX1	0.0120485	0.0118802	0.555702
AKR1C1	0.0120893	0.0122737	-0.568208
MPEG1	0.0122029	0.0122057	-0.568868
ZNF485	0.0122269	0.0118827	-0.552409
ST8SIA5	0.0122638	0.0124557	0.572752
DUOX1	0.0123193	0.0124778	-0.536798
LOXL2	0.0123272	0.0121399	0.554562
LSM14B	0.0123278	0.0124921	0.565675
BSPRY	0.0123379	0.017834	-0.551878
ZBTB7B	0.0123424	0.0122929	0.554938
ADAM11	0.0123866	0.0120882	-0.550535
SLC25A35	0.0124063	0.0124717	-0.562428
ZSWIM8	0.0124585	0.0125474	-0.56171
SLC9A8	0.0124657	0.0129044	0.573172
CRLF1	0.0125204	0.0122417	-0.552707
ZNF432	0.0125409	0.0129125	0.568696
PANK4	0.012543	0.0127293	0.56519
DLL4	0.0125438	0.0126481	0.561138
SLC12A5	0.0126195	0.0123475	-0.550362
KLHDC8A	0.0127193	0.0127773	0.559819
PDE8B	0.0127954	0.0124672	-0.545886
SMO	0.0128009	0.0125461	0.551512
ZNF284	0.0128198	0.0126704	-0.553306
MCF2L-AS1	0.0128773	0.0135911	-0.525223
SLC25A18	0.0129069	0.0125486	-0.548284
OMA1	0.0129163	0.0130921	0.561559
FTH1P7	0.0129692	0.0150789	-0.478302
CHRNE	0.0129872	0.0140799	-0.516552
MYH7B	0.0130547	0.0131616	-0.561159
TUBB2B	0.0130629	0.0135569	0.57415
TP53RK	0.0130716	0.0130547	0.553824
DGCR6	0.0130946	0.0128925	-0.548304
ARL3	0.0131079	0.0129648	-0.552386
FABP4	0.0131187	0.0137395	-0.503131
ANKRD52	0.0131191	0.0131591	0.556373
VPS33B	0.0131278	0.0128782	-0.550098
CCNB1	0.0131465	0.0129995	0.554916
OR8T1P	0.0132146	0.0216171	-0.645069
ECT2	0.0132936	0.0131041	0.554689
PODN	0.0133479	0.0132631	-0.549804
STAR	0.0133881	0.0171765	-0.490171
KIAA0319	0.0134617	0.0152251	-0.491332
GJB6	0.0134906	0.0157499	-0.471286
SLC16A5	0.013497	0.0144449	-0.533361
SLC25A5-AS1	0.0135429	0.0133211	-0.545122
MCF2	0.0135514	0.0155409	-0.474588
GOLGA5	0.0136805	0.0134271	-0.541106
RPS23P8	0.0136842	0.0137939	-0.553855
KLLN	0.0136948	0.0510656	-1.4094
SPDEF	0.0137076	0.0195007	-0.545842
TMEM62	0.0137412	0.0134845	-0.54531
DNAJC12	0.0137545	0.0136217	-0.545464
BPI	0.0138143	0.0144969	-0.524162
HSD17B6	0.0138633	0.013639	-0.544133
PINK1	0.0138782	0.0136766	-0.544266
ETNPPL	0.0139009	0.0139149	-0.551945
PIM3	0.0139082	0.0138674	0.545787
NUPL2	0.0139262	0.0143516	0.570525
WNT5B	0.0139675	0.0138618	-0.545355
CATSPER2	0.0139988	0.0137027	-0.540631
COL16A1	0.0141791	0.0139105	0.54251
NUTM2E	0.0142182	0.0179658	-0.489691
DMTN	0.0142338	0.0142592	-0.54875
ARL6IP6	0.014255	0.0142541	0.548396
ASPDH	0.0142741	0.0140854	-0.543644
CBX4	0.0143019	0.0141806	0.541577
SLC22A11	0.0143732	0.0429214	-1.20008
CC2D2B	0.0144593	0.0291092	-0.814021
PPP1R1B	0.0144683	0.0143236	-0.540324
PAPPA-AS1	0.0144947	0.000638772	4.18202
RPRML	0.0145322	0.0142361	-0.537505
TPTE2P1	0.0145591	0.0160163	-0.510075
TEF	0.0145853	0.0142857	-0.540132
HNRNPA2B1	0.0145933	0.0147985	0.552379
RPL3P4	0.0146167	0.0145956	-0.543457
HADHA	0.0146507	0.0149273	-0.554974
DMBT1	0.0147041	0.0355188	-0.97024
AK8	0.0147673	0.0148624	-0.544299
TBC1D17	0.0147769	0.0147823	-0.543171
PON1	0.0148082	0.0207984	-0.543915
TYW3	0.0148242	0.0146983	-0.537821
NOP58	0.0148274	0.0150517	0.553675
STRC	0.0148665	0.0153976	-0.513692
TUBA1B	0.0148716	0.0149255	0.555581
TPST1	0.0148723	0.0144728	0.534828
ADCY4	0.0149661	0.0147756	-0.5451
GHRHR	0.0149862	0.0167696	-0.463572
PCM1	0.0149999	0.014865	-0.536255
IRS4	0.0150365	0.0536254	-1.39462
RPL26	0.0150864	0.0149353	-0.536339
EIF3H	0.0151074	0.0148898	-0.536426
CARS	0.015167	0.0154299	0.557561
KLHDC3	0.0151947	0.0149836	-0.535685
PCDHGB4	0.0152133	0.0149064	-0.533372
ZNF845	0.0152407	0.0150959	-0.536943
RGMB-AS1	0.0153062	0.0153623	-0.545519
RGS3	0.0153097	0.0151815	0.537805
GPRC5B	0.0153197	0.0150879	-0.5357
GRAMD1B	0.015331	0.0150625	-0.539063
LMOD1	0.0153626	0.0153355	-0.542771
PMM2	0.0153702	0.0151614	0.535777
SLC4A5	0.01538	0.0154484	-0.520781
ITPRIPL1	0.015403	0.0152844	0.538585
ABCA10	0.0154132	0.0167192	-0.48419
LIAS	0.0155011	0.0153757	-0.540003
NLRP2	0.0156909	0.0182073	-0.453066
NPY2R	0.015711	0.023758	-0.57864
MSI1	0.0158758	0.0157767	0.536494
RRM1	0.0159863	0.0161854	0.54605
CALB1	0.0159867	0.0169594	-0.499586
TOX	0.0160575	0.0160582	-0.535293
MYOM1	0.0160738	0.0159813	-0.536459
ARL4C	0.0160995	0.0162456	0.539696
POM121	0.0161336	0.0159335	0.5316
TRAF4	0.0161377	0.0163503	0.54699
ACSL5	0.0162047	0.0162232	-0.538733
MCM6	0.0162158	0.0161542	0.544439
CORO6	0.0162294	0.0164867	-0.543964
CYP17A1-AS1	0.016289	0.0172004	-0.515752
ERF	0.0163644	0.0164593	0.536679
RPS7P10	0.0163722	0.0167524	-0.514158
FOXJ3	0.0163754	0.0167574	0.547528
CDNF	0.0164076	0.0171798	-0.504637
UQCRFS1	0.0164084	0.0163381	-0.533668
SERPINI2	0.0164613	0.016597	-0.536817
ARNTL	0.0164925	0.0165258	0.53979
TPX2	0.0164954	0.0162961	0.539197
GLUD1	0.01664	0.0163265	-0.526305
ZMYND15	0.016645	0.0166165	-0.534364
PODNL1	0.0167428	0.0167592	0.532424
HEATR5A	0.0167843	0.0167252	-0.535422
IL12A	0.0167846	0.0167909	-0.535346
MAPKAPK2	0.0167857	0.0166727	0.530412
MAPRE3	0.0168013	0.0165973	-0.528441
HPR	0.0168168	0.017131	-0.540462
TNFRSF11B	0.0168305	0.0164004	0.524351
ZP1	0.0168616	0.0277849	-0.651084
CCDC69	0.0169413	0.0168813	-0.534823
FAM193A	0.016957	0.0170384	0.535102
ASB13	0.017073	0.0171285	-0.53322
TGFBR3	0.0171124	0.0170281	-0.532281
KANK3	0.0172375	0.0171477	-0.532519
IQGAP3	0.0173194	0.0174527	0.539721
ZNF706	0.0173654	0.0172838	-0.527151
C1orf115	0.0173829	0.0172728	-0.528322
KNSTRN	0.0174198	0.0171784	0.529424
N4BP2L1	0.0174643	0.0173165	-0.525135
FBXO25	0.0175232	0.0175273	-0.528656
WNT2B	0.0175483	0.0174076	-0.525253
RUNDC3B	0.0175779	0.0173582	-0.526297
SLCO2A1	0.0176308	0.0176356	-0.528797
HNRNPH1	0.0176485	0.0179286	0.535733
CA5A	0.0177337	0.0250489	-0.539029
NCOA5	0.0177454	0.0180403	0.542301
GRIA4	0.0178753	0.0175146	-0.518559
STARD3	0.0179271	0.0183413	-0.542278
ZBTB12	0.0179348	0.0178679	0.526561
TBPL1	0.0179738	0.0178387	-0.521917
PLCB4	0.01798	0.0179925	-0.527193
EIF3L	0.017991	0.0177161	-0.517913
DTX3L	0.0180626	0.0176504	0.518209
TRGC1	0.0180636	0.0499034	-1.16045
DMRTC1	0.018081	0.0206567	-0.447388
AEBP1	0.0180986	0.0180404	0.528464
DLGAP5	0.0182056	0.0179711	0.527214
SDAD1	0.0182555	0.0177712	0.522414
TAF6	0.0182979	0.0178628	0.517476
DDX23	0.0183249	0.018306	0.525169
CCNYL1	0.0183346	0.0183413	0.527091
SLC2A10	0.0183608	0.0180951	0.521904
SHBG	0.0183701	0.0189874	-0.539888
CACNG2	0.0183738	0.0228378	-0.472521
VEGFA	0.018383	0.0184341	0.526315
GABRG1	0.0183997	0.0212241	-0.443002
SPACA5	0.0184702	0.0255402	-0.533833
DZIP1L	0.0185083	0.0185008	0.525044
DACH2	0.0185275	0.0219233	-0.44846
ACBD4	0.0185609	0.0190508	-0.536005
DDX24	0.0185748	0.0183943	-0.524062
NCK2	0.018583	0.0189877	0.537206
SNCG	0.0185842	0.0186252	-0.526298
PHRF1	0.0186064	0.0184767	0.518641
GPR158	0.0186606	0.0185347	-0.523725
SELL	0.0188197	0.0188067	-0.527442
SLC35B2	0.0189214	0.0185627	0.515808
PHF13	0.0189622	0.0188975	0.520709
ST8SIA3	0.0189632	0.0193653	-0.504034
SKA3	0.0189645	0.0186081	0.51579
ZXDC	0.0189932	0.0192388	0.529708
SHC1	0.0190115	0.0186521	0.512463
CD1C	0.0190568	0.0274985	-0.552138
KCNN1	0.0191573	0.0190421	-0.518649
RUSC1	0.0192169	0.0191432	0.522166
CLDND2	0.0192182	0.0191045	-0.51984
GALNT3	0.0192183	0.0207051	0.560482
NAPSA	0.0192296	0.0195749	-0.531661
GRB14	0.0193329	0.0198591	0.54487
PAQR5	0.0193539	0.0261158	-0.531136
MSH6	0.0193693	0.019588	0.527293
BBS9	0.0193721	0.0192823	0.518354
NR2C1	0.019388	0.0192417	-0.51481
CPZ	0.019467	0.0195351	-0.522903
EID2B	0.0195119	0.0192534	-0.514025
SAMD11	0.0195378	0.0207185	-0.546665
MOV10L1	0.0195514	0.0200095	-0.508194
TNFRSF13C	0.0195523	0.0208133	-0.462276
PPP2R1A	0.019603	0.0195279	-0.517668
SLC35A4	0.0196401	0.0192821	0.513208
NEFH	0.0197119	0.0201039	-0.491966
P2RY13	0.019718	0.0196491	-0.51946
CNGA3	0.0198101	0.0198131	0.517394
LMNB1	0.0198131	0.0198301	0.519903
WDR77	0.0198181	0.0196942	0.522828
HIST1H4I	0.0198469	0.0176611	0.466326
DGKZ	0.0198611	0.0198377	-0.520211
PANX2	0.0198794	0.0196445	-0.5138
CRTC1	0.0199662	0.0198456	-0.514047
RNF34	0.0199971	0.0207171	0.537716
CKMT1A	0.0202558	0.0208659	-0.482736
NBPF1	0.0202828	0.0207176	0.526661
GPX3	0.0202858	0.0207059	-0.525727
BRCA1	0.0203146	0.020452	0.522241
TGFB2	0.0203148	0.0207448	0.530358
NEUROD2	0.020362	0.0225939	-0.442226
TDGF1	0.0203666	0.0288537	-0.560821
FAM181A	0.0203742	0.0200369	0.513328
MRPS25	0.0203979	0.020167	-0.510983
CLIC5	0.0204038	0.0333646	-0.649521
FGF8	0.0204449	0.0286495	-0.544056
CCDC85B	0.0204583	0.0203019	-0.515677
USP21	0.0205347	0.0205291	0.521887
NUDT18	0.020586	0.0210067	-0.527166
OPRK1	0.0206212	0.0328578	-0.628171
IL27	0.0206378	0.0364813	-0.732108
ATP6V0A1	0.0207068	0.0205079	-0.511376
TPM4	0.0207315	0.0205205	0.509285
LMNB2	0.0207489	0.0207721	0.518842
PTPRM	0.0207643	0.0206526	-0.515005
GZMM	0.0207883	0.0209047	-0.519166
RIC8B	0.0208138	0.0211112	0.522076
ZBTB49	0.0208372	0.0211534	0.520089
ZNF26	0.0208541	0.0211037	0.519284
ERI1	0.0208666	0.0206692	0.51102
PLIN4	0.0208954	0.0228625	-0.458951
PRSS55	0.0209109	0.0275769	-0.494947
FBLIM1	0.0209155	0.0207073	0.508726
RGL3	0.0209534	0.0211139	-0.522318
TRDMT1	0.0209586	0.021097	-0.525386
ACTL6A	0.021043	0.0212578	0.521184
ZBTB20-AS4	0.0210586	0.0366031	-0.744379
DNMT3A	0.0210728	0.0211593	0.514746
MED12	0.0210795	0.0208961	0.510933
ARHGAP1	0.0210802	0.0208811	0.510384
MLH1	0.0211122	0.0213671	0.521884
DPYS	0.0211423	0.0243838	-0.432371
RPS23	0.0211428	0.0210138	-0.509442
RPS6	0.0211626	0.0210254	-0.50807
NR2E1	0.0211903	0.0211949	0.51388
REM1	0.0211939	0.0237609	-0.43274
CDK13	0.0213749	0.0213917	0.51159
SELPLG	0.0214331	0.0215467	-0.520083
CACNA1B	0.0214337	0.0239318	-0.436795
OTP	0.0215297	0.0195729	0.471608
CANT1	0.021589	0.0213483	0.504745
RTBDN	0.0216202	0.0231857	-0.46335
CDKN2B	0.0216286	0.0220313	-0.525903
ARL2BP	0.0216444	0.0228029	0.539371
SLC35A2	0.0216892	0.0212098	0.501701
RBM39	0.0217578	0.022114	0.51981
NUTM2G	0.0218397	0.0138963	0.618583
NGDN	0.0218595	0.0217124	-0.505905
CAMK1G	0.0218699	0.0237589	-0.450613
TSHR	0.0218886	0.0247493	-0.440053
RGS20	0.0219584	0.0216848	-0.502421
NDE1	0.0219627	0.0216904	0.504708
HOXD10	0.021975	0.0203856	0.477605
HIST1H2AG	0.0220478	0.0198825	0.462181
PSMC1	0.0220877	0.0218325	-0.503558
USP53	0.0221743	0.0218389	-0.506411
HAS2	0.0222061	0.0226197	0.520062
PRMT8	0.0222247	0.0245209	-0.446148
CMTM8	0.0222251	0.0219648	-0.502185
TMOD4	0.0222508	0.0233521	-0.485082
ORC2	0.0222789	0.0225492	0.515475
SESN1	0.0222819	0.0223179	-0.510034
BCDIN3D	0.0223045	0.0230717	0.52593
CLDN9	0.0223266	0.0237994	-0.466244
HORMAD1	0.02233	0.0059283	1.44632
GPD1	0.0224179	0.0219754	0.501724
MXRA5	0.0225588	0.0215592	0.486647
ARHGAP36	0.0225707	0.0238389	-0.469987
NUDT13	0.0225768	0.0238356	-0.489736
OR2A9P	0.0226432	0.0226877	-0.506928
CENPF	0.0227267	0.0225893	0.512367
PHYKPL	0.0228815	0.0229665	0.51083
MT-ND6	0.0229275	0.023017	-0.508637
CPT1C	0.0229445	0.0226718	-0.49804
BRINP1	0.0229477	0.0225589	-0.497093
ZNF702P	0.0229558	0.026772	-0.43264
DHX15	0.0229827	0.0238092	0.529985
GALNT2	0.0231143	0.0229174	0.501662
TIAL1	0.0231177	0.0227549	-0.499332
ABCC8	0.0232196	0.0232288	-0.502963
HBQ1	0.0232729	0.0240145	-0.469459
SLC7A8	0.0232732	0.0237497	-0.521166
SPATA6	0.0232799	0.023626	0.512952
E2F4	0.0232971	0.0233179	0.502853
OCEL1	0.0233157	0.023224	-0.502428
FRMD3	0.0233202	0.024116	0.522116
AS3MT	0.0233323	0.0235668	-0.509825
DAPK1	0.0233332	0.023221	-0.50157
FAM72D	0.0233625	0.0234288	0.514468
NECAP2	0.0234036	0.0228989	0.492836
KLF2	0.0234069	0.0232597	-0.502897
PSPH	0.0234293	0.022909	0.49291
COL4A1	0.0234567	0.0230806	0.495452
KSR2	0.0234743	0.0382658	-0.657773
PELI3	0.0234805	0.02359	-0.513541
FAM153C	0.0235312	0.0260063	-0.431067
EPHB2	0.023567	0.0233002	0.501253
GPAM	0.0235754	0.0232454	-0.499801
CCDC68	0.023611	0.0365181	-0.617364
SLC25A26	0.0236273	0.0233787	-0.497202
SLC25A48	0.0236469	0.0233969	-0.497645
CTNNA1	0.0236881	0.023356	0.498974
KCNJ11	0.0236938	0.0236184	-0.501111
RAB4B	0.0237691	0.0236262	-0.501837
SUCNR1	0.0237938	0.0399582	-0.746058
RPS25	0.0238195	0.0238575	-0.502527
TXLNB	0.0238391	0.0228775	0.485192
KLHL35	0.0238951	0.0242038	-0.509183
RRN3P3	0.023945	0.02352	-0.49892
RTCB	0.0239621	0.0235257	-0.494581
C5AR2	0.0239783	0.0255205	-0.45016
MUL1	0.0240348	0.023954	0.499233
SSTR5	0.0240456	0.0342362	-0.561829
RPL36AL	0.0240819	0.0240012	-0.500229
DNASE1L3	0.0240882	0.0346143	-0.553069
CACNA1I	0.0241118	0.0280728	-0.436435
VAV2	0.0241141	0.0241478	0.505007
CCZ1B	0.0241271	0.0243615	0.506185
SFTPD	0.0241296	0.0264566	-0.433818
TMEM5	0.02424	0.0247225	0.513557
XKR7	0.0243229	0.0298747	-0.448471
SLC22A17	0.0243731	0.0244554	-0.502859
FAM220A	0.024587	0.0252181	0.513364
FAM161B	0.0245882	0.0245515	-0.500462
PEX11B	0.0246076	0.0244768	-0.496285
SKP2	0.0247041	0.0251494	0.509489
MTND2P28	0.0248039	0.0252446	-0.469571
PTEN	0.0248156	0.0243101	-0.490411
CBLN1	0.0248342	0.0265707	-0.444598
ANAPC16	0.0248536	0.0251372	-0.505926
RPL4	0.0248564	0.0247285	-0.495088
HOXD11	0.0249779	0.0233028	0.466399
TTF2	0.0250118	0.025257	0.503429
EXPH5	0.0250472	0.0301394	-0.44167
ITGB1BP1	0.0250871	0.0249847	-0.494457
STX11	0.0250885	0.027106	-0.451648
TRIM7	0.0251226	0.0247265	-0.489346
CKAP4	0.0251426	0.0249421	0.49522
PLK4	0.0251698	0.0252288	0.507923
C11orf68	0.0251699	0.02512	-0.496153
RTN2	0.0252158	0.0252017	-0.497758
EIF3D	0.0252341	0.0253376	-0.498507
BACE2	0.0252464	0.0252633	0.495921
ZDHHC19	0.0253202	0.0271628	-0.449789
TNRC18	0.0253294	0.0250807	0.491491
HBG1	0.0253585	0.0335422	-0.505053
PPP4R4	0.0254135	0.0292758	-0.424446
MYBPH	0.0254451	0.0232283	0.454485
MEN1	0.0254826	0.0250944	0.490019
STEAP4	0.0254828	0.0464271	-0.77974
NAT6	0.0254929	0.0256	-0.497128
ZNF316	0.0255056	0.0250943	0.486649
UGCG	0.0255501	0.0255134	0.501551
UROS	0.0255636	0.0253598	-0.492939
ADPRM	0.0256087	0.0253413	-0.489378
KIF18A	0.0257173	0.0250232	0.487203
CBX3	0.0257825	0.0258118	0.503924
BMS1P11	0.0258453	0.0273344	-0.451822
A4GALT	0.0258716	0.0256717	-0.492733
LY75	0.0258769	0.0286001	-0.42352
SCUBE3	0.0258807	0.0321726	-0.468196
CCDC116	0.0258849	0.0317693	-0.452317
COL5A2	0.0259114	0.0257041	0.490415
SLC5A6	0.0259479	0.0261307	0.499633
TROAP	0.0259669	0.0261895	0.507328
BZW1	0.0259869	0.0264499	0.504089
EPHA2	0.0260439	0.0257236	0.488147
TMEM38A	0.0260464	0.0258498	-0.493924
TMEM98	0.0260839	0.0255851	0.4988
PHKA1	0.0261524	0.0257764	-0.490261
PCP2	0.0261991	0.0280113	-0.43974
DIO2	0.0262918	0.0260507	-0.490926
BIRC2	0.0263776	0.0263811	0.49651
RPL31P52	0.0264025	0.0254767	0.476871
NDC1	0.026483	0.0266465	0.496758
GGT1	0.0265333	0.0267789	-0.499052
BID	0.0265769	0.0272598	-0.505615
SCARB1	0.0266606	0.0272544	-0.501906
CSPG4P12	0.0266947	0.0267481	-0.47375
CACNA2D3	0.0267127	0.0285265	-0.451597
GBF1	0.0267657	0.026381	-0.486303
PDE6B	0.0267881	0.0262275	0.489427
OPN1SW	0.0267898	0.0106644	1.0985
LINC00634	0.0267923	0.026587	-0.487635
COL4A2	0.0269063	0.026523	0.483863
MSN	0.0269176	0.0265606	0.485087
TNFRSF25	0.0269721	0.0271894	-0.496855
OTUD5	0.026996	0.0265029	-0.483136
NECAB3	0.0270068	0.0271159	-0.494879
MT-ND1	0.0270947	0.0269866	-0.487701
PIK3R3	0.0271014	0.0270586	0.490602
TYW1	0.0271583	0.02664	0.48072
CTXN2	0.0271599	0.0281122	-0.468775
IDH3G	0.0271899	0.0273611	-0.494192
ST13P6	0.0272089	0.041034	-0.602137
FLNC	0.0272444	0.0266961	0.47983
RPL7	0.0273485	0.0272342	-0.487709
DESI2	0.0273996	0.0273565	0.491828
PTPRZ1	0.0274414	0.0281771	0.505706
GABRA1	0.0274511	0.030621	-0.411042
SLC29A3	0.0274567	0.0276248	-0.494226
C14orf28	0.0274734	0.0271892	-0.48321
PGAM5	0.0275117	0.0273931	0.486927
SLC25A24	0.0276205	0.0272382	0.480939
ZNF140	0.0276405	0.0273232	0.497617
SPTLC3	0.0276736	0.0290051	-0.455828
PDPN	0.0276818	0.0273316	0.483005
JUP	0.0276942	0.0274711	-0.488492
COX5A	0.0277165	0.0277131	-0.4905
STK32C	0.0277408	0.0278401	-0.490349
MLEC	0.0277611	0.0273993	0.482367
MAZ	0.0277753	0.0275467	0.492499
LYRM7	0.027787	0.0277137	-0.490226
ASPHD1	0.0278173	0.0278276	-0.494547
ABO	0.0278272	0.0515375	-0.825818
NCL	0.0278444	0.0275823	0.490157
ANK1	0.0278673	0.027615	-0.487769
RPS24	0.0278779	0.0277565	-0.484886
SSR4	0.0280061	0.0281778	-0.491044
MORN3	0.0280154	0.0277761	0.487635
GATAD1	0.028026	0.0275858	0.480839
CDH18	0.028031	0.0304326	-0.424113
KRT19	0.0280354	0.033372	-0.437354
CBWD5	0.0280841	0.0276649	-0.479233
NPM2	0.0280934	0.0277068	-0.479802
CBX7	0.0280935	0.0276903	-0.487881
MMP14	0.0281053	0.027716	0.479758
ZNF329	0.028124	0.0279811	0.485748
RGS9	0.0281493	0.0279348	-0.482356
BRD2	0.0281566	0.0280641	0.48588
VSNL1	0.0282384	0.0285344	-0.493505
SLC18A2	0.0282501	0.0283208	-0.490287
SLC37A3	0.0283143	0.0285178	0.491433
CNPY4	0.0283171	0.0279263	0.478827
PTGDR2	0.0283356	0.0314438	-0.41069
CISD1	0.0283733	0.0282571	-0.483831
CD44	0.0283917	0.0280162	0.480477
RARRES2P4	0.0284765	0.0405366	-0.579514
ABLIM1	0.0285645	0.0280185	-0.477474
SLC44A2	0.0286425	0.0287085	-0.486748
CHFR	0.0286524	0.0283916	0.481023
FAM13A-AS1	0.028692	0.0285746	-0.483251
TCF7L2	0.0287496	0.0284026	-0.480865
CNTNAP2	0.0287592	0.0303075	-0.447305
TMSB4Y	0.0287982	0.0312135	-0.416054
THAP7-AS1	0.0288354	0.0284162	-0.477181
GTF2H4	0.0288447	0.0284742	-0.481114
CPEB3	0.0288449	0.0303889	-0.438805
MAST4	0.0288481	0.0286746	-0.485431
ZNF701	0.0288523	0.0287305	-0.48312
SPHKAP	0.0288678	0.034078	-0.426522
YKT6	0.0288725	0.0284708	0.479157
TDRD10	0.0288899	0.0308157	-0.433277
RPS4X	0.0289361	0.028529	-0.476982
DNAI1	0.0289457	0.0306222	-0.469492
GPR161	0.0289939	0.0291624	0.49095
KCTD15	0.0290684	0.0291588	-0.485176
SLC25A1	0.0291023	0.0300231	-0.500432
KDM4A	0.0291328	0.0293221	0.488009
MZB1	0.0291676	0.0309176	-0.427587
DLG5-AS1	0.0292043	0.0293304	-0.487469
PRSS36	0.0292829	0.0293007	-0.486691
FUT2	0.0295396	0.0294287	-0.479917
GPR26	0.0295657	0.0500138	-0.721311
ZNF121	0.0295865	0.0303425	0.497823
PLIN3	0.029589	0.029168	0.473467
MEST	0.0296321	0.0298568	0.49022
REEP5	0.029649	0.0297019	-0.483571
ABL1	0.0296905	0.0295173	0.480147
PLCXD3	0.0297224	0.0363556	-0.446941
TPD52L1	0.0297263	0.0297678	-0.4884
RRM2	0.0298407	0.0296059	0.484353
DAAM1	0.0298715	0.0302176	0.49185
DOLPP1	0.0298743	0.029809	0.486256
SIGIRR	0.0298972	0.0299325	-0.486224
RHOXF1	0.029915	0.0323237	-0.432209
CFHR1	0.0299756	0.019584	0.638841
EIF3E	0.03	0.0297212	-0.475016
STOM	0.0300132	0.0300287	-0.487046
MYO15B	0.0301072	0.030005	-0.478543
ALKBH5	0.0301137	0.0295752	0.472548
AGBL2	0.0301547	0.0300864	0.486706
ECE2	0.0302772	0.0304916	-0.486452
NPFFR1	0.03032	0.0622541	-0.960011
DLX2	0.0303396	0.0264693	0.426085
PPP2R2D	0.030371	0.0300272	-0.475913
FSCN1	0.0303791	0.0295669	0.477046
OR7A5	0.03045	0.0424911	-0.558395
SH2D1B	0.0305167	0.062638	-0.957978
HDDC2	0.0306278	0.0303618	-0.473778
FMO1	0.0306297	0.0492042	-0.691971
SLC22A14	0.0306356	0.0440584	-0.58363
MED20	0.0306389	0.0306353	0.481142
GPNMB	0.0306968	0.0303026	0.471983
FAM21FP	0.0307515	0.0309764	-0.485711
UAP1L1	0.0307801	0.0303335	0.469821
RYK	0.030785	0.0307568	0.478106
TMEM156	0.0307996	0.0307852	-0.479993
CDKN2B-AS1	0.0308199	0.0333194	-0.418259
ARHGEF40	0.0308398	0.0308833	0.482135
FAT2	0.0310906	0.0692919	-1.07788
METTL7A	0.0311518	0.0311279	-0.482142
BAK1	0.0311986	0.03077	0.470208
CCL4L2	0.0311991	0.0310062	-0.478678
RABGGTA	0.0312887	0.0314276	-0.482924
CHPF	0.031291	0.0308906	0.471459
CHRNB4	0.0313077	0.0597704	-0.864029
DHRS1	0.031328	0.0315257	-0.481621
RUNDC3A	0.031329	0.0309333	-0.469634
ERCC2	0.0313414	0.0317336	-0.489843
GLO1	0.0313619	0.0314088	-0.476735
ACTG1	0.0314116	0.0315553	0.481243
ADORA1	0.0314346	0.030594	0.469673
CXCL1	0.0314896	0.0332873	-0.426964
GTPBP6	0.0314954	0.0316975	-0.48085
CABP1	0.0315021	0.031622	-0.478301
GALR2	0.0315042	0.0564708	-0.805448
RFTN1	0.0315157	0.031968	0.48479
TMEM171	0.0315437	0.0413297	-0.489503
ATP5S	0.0315556	0.0314678	-0.475466
MGST3	0.0316934	0.0318105	-0.47802
SREBF1	0.0317281	0.0319119	-0.4839
XRCC6	0.0317965	0.0314092	-0.469652
VDAC2	0.0318659	0.0314319	-0.469775
HCFC1R1	0.0319499	0.0319376	-0.475784
SLC26A4-AS1	0.032055	0.0353219	-0.414697
CYP7B1	0.0321155	0.0356392	-0.41404
SLC34A3	0.0321347	0.0436954	-0.535463
ESRRB	0.0321778	0.0574936	-0.803405
SBF1	0.0322435	0.0320937	-0.478045
P2RX1	0.0323148	0.0416195	-0.48731
HMOX2	0.0323504	0.0324388	-0.478592
LINC00926	0.0323782	0.0325537	-0.477405
XPA	0.0323965	0.0324649	-0.474343
PSMD2	0.0323991	0.0321596	0.470994
SLC43A3	0.0324177	0.0320047	0.467667
TK2	0.0324189	0.0328745	-0.489452
DOC2A	0.032558	0.0326793	-0.476395
RTN4IP1	0.0326104	0.0323288	-0.471979
SIDT1	0.0326265	0.0328293	-0.466876
DCLRE1C	0.0326426	0.0328155	-0.478932
KCNQ3	0.0326755	0.0323865	-0.474061
KIAA1614	0.0326976	0.0330255	0.480668
DCTN3	0.0327263	0.0326777	-0.472227
CLEC4E	0.0328015	0.0340569	-0.425161
LINC01024	0.0329174	0.0344542	-0.434971
BRPF1	0.0330375	0.0329926	0.472082
SOWAHC	0.0330524	0.0331119	0.475563
QPRT	0.0330768	0.0326431	0.463826
SYCE2	0.0331292	0.0330224	-0.469418
TFE3	0.0332672	0.0328155	0.4623
PCBP3	0.0332687	0.0330967	-0.470868
TPTE2P6	0.0333996	0.0454151	-0.528973
NRG3	0.0334445	0.03447	-0.447579
SLITRK5	0.0334651	0.0342652	-0.449956
CDCA7	0.0335756	0.0334719	0.476433
MDFI	0.0335825	0.0333543	0.469234
SLC13A4	0.0336094	0.032847	-0.468436
PNO1	0.033613	0.0335433	0.471448
FTCD	0.033641	0.0336408	-0.471858
SGSM1	0.0336491	0.0342735	-0.454821
TMED7-TICAM2	0.0336642	0.0245017	0.531822
HEY1	0.0336804	0.0340196	-0.47571
OMD	0.0337495	0.0459402	-0.523503
GPC2	0.0337759	0.0329455	0.463621
SLTM	0.0338126	0.0338087	0.469859
EAF2	0.0338467	0.0338606	-0.469739
FGFR4	0.0340099	0.0339345	-0.468596
SLC48A1	0.0340372	0.0340445	-0.472464
EPN3	0.034142	0.0422274	-0.448296
PIGR	0.0342264	0.0632542	-0.858059
ZSCAN5A	0.034306	0.034225	-0.466639
KY	0.0343466	0.0296242	0.420504
PSAP	0.0345495	0.0352244	-0.481937
GUSBP11	0.034553	0.0341504	-0.46222
TRIM26	0.0345735	0.0346801	0.46932
ANKRD19P	0.034585	0.0381553	-0.393652
SLC25A3	0.0345997	0.0341678	-0.460572
TRIM6	0.0346074	0.0359281	-0.435784
RDH10	0.0347065	0.0347807	0.467819
ASPM	0.0347317	0.0349555	0.481822
MCOLN3	0.0347318	0.0482268	-0.548781
CRYM	0.0347696	0.0347508	-0.467658
AOAH	0.0348663	0.0345366	-0.463985
RHOH	0.0348724	0.0364583	-0.431652
MARVELD1	0.0348893	0.0343401	0.460127
PYGO2	0.0349757	0.0344616	0.460847
FENDRR	0.0349809	0.0389842	-0.396951
LGR6	0.0350058	0.0381742	-0.417584
HS2ST1	0.0350853	0.0351649	0.46923
ZNF558	0.035195	0.0354401	0.470878
MIDN	0.0352364	0.0351877	0.465158
PARD6A	0.0352936	0.0352686	-0.46652
EIF4G2	0.0353418	0.0349246	0.459365
EPHA6	0.0354756	0.0493877	-0.542419
STK36	0.0355243	0.03547	0.468046
SLC25A41	0.0355717	0.037597	-0.422477
CRCP	0.0355803	0.0356802	0.466261
C15orf38-AP3S2	0.0355836	0.0353153	0.460169
FBXW10	0.0355867	0.0467784	-0.501498
MEIS1	0.035601	0.0359625	0.470308
UIMC1	0.0356704	0.0362492	0.474814
GLIS3	0.0358614	0.0360902	0.470484
PHACTR2	0.0358755	0.0356223	-0.469894
COPG1	0.0359666	0.0357157	0.465589
SLC17A7	0.0359916	0.035614	-0.459888
ARMC4	0.0360392	0.0396886	-0.397622
TMTC1	0.0360621	0.035948	-0.466331
HOXA1	0.0360844	0.0308736	0.422659
FOXN3-AS1	0.0361346	0.0363916	-0.46896
GPR132	0.0361525	0.0357423	-0.458694
CDC6	0.0361533	0.0358505	0.464634
PPP1R3E	0.0361688	0.0359739	-0.461434
HIST1H4E	0.0362958	0.0368084	0.471138
KCNIP4	0.0363348	0.0362804	-0.463269
RPS29	0.0363435	0.0363996	-0.466903
HENMT1	0.0363535	0.0361418	-0.461715
CUX2	0.0363619	0.0418516	-0.407553
DENND5A	0.0363657	0.0361962	0.463877
C5orf38	0.0364074	0.0369224	-0.46029
SYNGR3	0.0364535	0.0362911	-0.462195
ZNF721	0.0366264	0.0362085	0.468505
NSUN5	0.0367367	0.0366657	0.461733
LINC01006	0.0367552	0.0376254	-0.476791
HS3ST2	0.0368501	0.0382809	-0.431227
GPN1	0.0368642	0.0366598	0.461978
GLRX3	0.0368652	0.0368648	-0.462495
MCHR2	0.0368737	0.0611439	-0.734479
TRGC2	0.0369294	0.0403139	-0.40137
ZNF608	0.0369663	0.0369914	0.463043
VTN	0.0369875	0.0367395	-0.457748
PHF23	0.0369952	0.0367485	0.457846
HSPA1B	0.0370038	0.0366947	0.458753
ZMYM1	0.0370053	0.0372653	0.466268
ZNF85	0.0370794	0.0385809	0.48808
RAB26	0.0371136	0.0368882	-0.457983
CGRRF1	0.0371553	0.0367048	-0.454037
POLB	0.0372456	0.0366227	-0.452824
ZNF155	0.0372557	0.0373189	0.466601
SV2C	0.0372643	0.0551413	-0.607902
SLC26A4	0.0372808	0.0487843	-0.495957
FCER1A	0.0373772	0.0450819	-0.435619
CENPJ	0.0373873	0.0370692	0.459718
RAD9B	0.0374002	0.0333155	0.406057
MGAT5B	0.0374401	0.0375723	-0.461616
CCND2	0.0374403	0.0375259	0.46307
KLF10	0.0375686	0.037561	0.461473
ENHO	0.0376639	0.0375449	-0.458538
TMEM164	0.0376936	0.0374225	0.454881
ZNF385C	0.0377003	0.0375893	-0.457979
KCNH2	0.0377241	0.0373847	0.459163
SLIRP	0.0377417	0.0375551	-0.457933
PRRG4	0.0377605	0.0430975	-0.401574
FAM182A	0.0377704	0.0378632	-0.460681
BEX2	0.0378544	0.0379375	-0.45935
CARD6	0.0378683	0.0378487	-0.466862
PPP1R12C	0.0378822	0.0378945	-0.4602
MND1	0.0379843	0.0376308	0.460156
MT-RNR1	0.0380261	0.0378158	-0.458013
PSME1	0.0380726	0.0381048	-0.460464
NUP35	0.0380768	0.0382044	0.463293
ADAM9	0.0380971	0.037703	0.453326
BBS5	0.0381163	0.037749	0.459706
CD27	0.0381189	0.040717	-0.398287
C19orf47	0.0381625	0.0377946	-0.454414
PLN	0.0381978	0.0408577	-0.393681
PASK	0.038202	0.0383349	0.461544
BMP2	0.03821	0.0379937	-0.458382
CLEC4A	0.0382343	0.038286	-0.462149
GATA2	0.0382414	0.0381344	-0.458235
FAM149B1	0.0382468	0.0378524	-0.45402
MME	0.038258	0.0491921	-0.483486
TMEM191C	0.0383054	0.0380393	-0.453967
KIAA1671	0.0383207	0.0379328	-0.456186
PMS2	0.0383445	0.0382787	0.456302
SRFBP1	0.0383618	0.0386219	0.463072
PYDC1	0.0384183	0.046514	-0.435259
LRFN5	0.0384196	0.042079	-0.388771
POU3F3	0.0385632	0.0384866	0.456697
TRA2A	0.0386236	0.039935	0.479283
LCNL1	0.0386826	0.0384936	-0.457848
EIF1	0.0386906	0.0384373	-0.453566
TST	0.0387379	0.0392162	-0.465569
KLF4	0.0387788	0.038376	-0.454096
GCNT4	0.0388439	0.0614412	-0.689019
CYFIP2	0.0389063	0.038734	-0.454719
HES7	0.038938	0.0402283	-0.434426
HEPACAM2	0.0389694	0.0800105	-1.03924
AJUBA	0.0389938	0.0393269	0.461218
INPP5A	0.0390006	0.0387413	-0.458754
ELK1	0.0390362	0.0390596	0.45799
TFCP2L1	0.0390414	0.0423072	-0.383724
JMJD7	0.0390845	0.0397336	-0.468057
ZNF35	0.0391375	0.0393198	0.459468
SOCS4	0.0391758	0.0398397	0.467976
KRT8	0.0391981	0.039837	-0.468216
UBE2QL1	0.039236	0.0391774	-0.45489
RUVBL1	0.0392975	0.0390468	0.462209
ZNF665	0.0393008	0.0388793	-0.450837
NODAL	0.0393671	0.0387938	0.451336
NEU1	0.0393796	0.0389446	0.448769
TNFRSF12A	0.0393853	0.0389845	0.451671
CBLN3	0.0393979	0.0406934	-0.436139
DUSP8P5	0.0394158	0.0398899	-0.441596
ABHD8	0.0394623	0.0394424	-0.455537
SURF6	0.0394994	0.039596	0.457116
PANK1	0.0395038	0.039151	-0.451124
CHKB	0.0395359	0.0392033	-0.454883
CHST14	0.0395701	0.0391981	0.455471
TIPARP-AS1	0.0395726	0.0394852	-0.452512
ZNF736	0.0396009	0.0387447	0.449942
FAM19A2	0.039617	0.0397773	-0.458309
ACTR8	0.0396264	0.0392794	-0.451496
AIFM3	0.0396577	0.039313	-0.454008
PHOSPHO2	0.0396696	0.0392233	-0.4472
TMEM30B	0.0397754	0.0605564	-0.656574
TDH	0.0397915	0.0438895	-0.38968
SLC18A3	0.0398421	0.0326571	0.455159
MAB21L1	0.0398486	0.0357068	0.396467
CCDC58	0.0398657	0.0408866	0.473958
ZDHHC15	0.0398934	0.0398377	0.454462
MMS19	0.0399156	0.0394027	-0.448437
COQ3	0.0399271	0.0396727	-0.450174
DGCR6L	0.0399377	0.0401762	-0.458028
WDR86	0.0399533	0.040493	-0.464751
GSTM3	0.0400492	0.0398837	-0.452304
RPL7A	0.040063	0.03998	-0.451607
SPRED3	0.0400997	0.0405097	0.459981
CD7	0.0401083	0.0403801	-0.459119
FAM131B	0.0401365	0.0392409	0.446291
WIF1	0.0401592	0.0452017	-0.388662
FAM186B	0.0402546	0.0540699	-0.51743
SCARA5	0.0402684	0.0566418	-0.559281
PHKG2	0.0402738	0.0407762	-0.461472
FGF17	0.0403475	0.0399411	-0.447445
FAM213A	0.0403638	0.040234	-0.452109
IGKC	0.0404404	0.0404261	-0.45321
CCND3	0.0405625	0.0410446	-0.462303
STAT3	0.0405709	0.0405184	0.451335
DOC2GP	0.0406122	0.0438554	-0.382183
AQP5	0.0406384	0.0405107	0.45685
EDA	0.0406646	0.042074	-0.42822
DHRS11	0.0407738	0.040506	-0.447531
KCNMA1	0.0408438	0.040658	-0.450771
CASQ2	0.0408527	0.0547319	-0.519853
SULT1A1	0.0408761	0.0408112	-0.450396
RBM38	0.0408769	0.0403698	0.449077
BTN3A2	0.040884	0.0404585	0.446302
AQP11	0.0409527	0.0411093	-0.45329
MUC20	0.040968	0.0407247	-0.449281
CBLN2	0.0410366	0.0446953	-0.385861
KLHL7	0.0410458	0.0405084	0.45677
XPR1	0.0410558	0.0416435	0.460988
CACNA1C-AS2	0.0411893	0.0402674	-0.444775
KLRF1	0.0412553	0.0518061	-0.456936
ITGA3	0.0412623	0.0411685	0.44846
KRTAP5-9	0.0412887	0.0455757	-0.40276
METTL17	0.0414189	0.0414315	-0.452123
KCNK12	0.0414229	0.0440922	-0.398313
LRRC27	0.0414338	0.0410893	-0.448367
NOSTRIN	0.0414384	0.041168	-0.448369
UBE2L3	0.0414386	0.0413992	-0.450776
LINC01088	0.0414489	0.0418623	-0.456748
HSPA12B	0.0414685	0.0412544	-0.450061
TMEM91	0.0414862	0.0414424	-0.449929
LARP7	0.0414953	0.0414124	-0.450033
ZSCAN21	0.0415065	0.0411406	0.44835
TMEM14B	0.0415328	0.0415016	-0.450109
IL1RAP	0.0415777	0.0415178	0.452352
CDRT15	0.0415834	0.0184948	1.10626
NT5C3A	0.0416136	0.0417537	0.45703
TMEM50B	0.0416298	0.0417618	-0.452507
MAFK	0.041734	0.0418471	0.450406
RPS18P9	0.0417517	0.0415495	-0.448766
TAX1BP3	0.041785	0.0413894	0.444926
CCPG1	0.0417932	0.041697	-0.448429
FAM20C	0.0418023	0.0415383	0.445904
KCNH3	0.0418046	0.0417142	-0.447931
ELP2	0.0418284	0.0409471	-0.444339
ITIH2	0.0418312	0.0480306	-0.396615
ABCC6	0.041837	0.0417952	-0.450723
SPG11	0.0419599	0.0419699	0.450832
HSD17B14	0.0422229	0.0426227	-0.457301
LRRC3	0.0422243	0.0675771	-0.717826
HELLS	0.0422347	0.041888	0.449855
CASC11	0.0422458	0.0944944	-1.21568
GNPNAT1	0.0422646	0.0424597	0.453485
PRELP	0.0423312	0.042534	-0.451952
SMARCA5	0.0423543	0.04155	0.445217
LCTL	0.0423742	0.0417574	0.440113
SHANK1	0.0424527	0.0426753	-0.455945
KANSL2	0.0424614	0.0433862	0.462815
PTPRR	0.0424614	0.0461246	-0.377263
ERG	0.0424797	0.0423884	-0.446552
RAMP2	0.0425804	0.0427438	-0.449639
ZNF438	0.042682	0.0429715	-0.452901
LINC00642	0.0427856	0.0657325	-0.68204
XRCC2	0.0428149	0.0416668	0.436925
SPDYE8P	0.0428284	0.0392077	0.399341
NR2F1-AS1	0.0428416	0.0430601	-0.450724
GCSH	0.0429933	0.0431059	-0.447291
C1orf220	0.0430279	0.0662952	-0.678138
ANKLE2	0.0430801	0.0430894	0.447971
NEBL-AS1	0.0431022	0.0440526	-0.435509
NUDT15	0.0431197	0.0427615	0.444123
SYT5	0.0431571	0.0433653	-0.450861
NDUFB6	0.0431573	0.0432023	-0.448313
MYL3	0.0431879	0.0431112	-0.445511
NAV2-AS2	0.0432479	0.00450807	3.06785
TP53	0.0432537	0.0433382	0.450781
TALDO1	0.0432691	0.0433206	-0.448455
MAP2K6	0.0433507	0.043094	-0.442207
ACIN1	0.0433606	0.0429317	0.439939
PTX3	0.0433713	0.0432395	0.449218
MAST4-AS1	0.0434284	0.0516832	-0.420753
MYO5B	0.0435389	0.0434013	0.446863
TRPM8	0.043551	0.0421326	0.42827
TBL2	0.0435773	0.0434832	0.444014
MUC4	0.0436252	0.0517736	-0.422697
ANO2	0.0436296	0.046653	-0.390606
RDH13	0.0436407	0.0437899	-0.457172
ATAD2	0.043641	0.0435947	0.449368
PUS7	0.0437282	0.0439091	0.448692
SLU7	0.0437383	0.043371	-0.443923
TOR3A	0.0437409	0.0436568	0.443919
U2AF2	0.0437428	0.0436971	0.445077
VASH1	0.0438899	0.0443235	0.451484
SLC19A3	0.0439303	0.043497	-0.438885
KCNK6	0.0439413	0.0450117	-0.451814
CHMP4BP1	0.0439673	0.0314433	0.568859
DAXX	0.0440102	0.0439395	0.444776
SEPHS1P6	0.04402	0.0607956	-0.552637
URB2	0.0440652	0.0440564	0.445814
COLEC11	0.0441189	0.0442574	-0.446276
NCR3LG1	0.0441812	0.0541404	-0.436292
RNASEK	0.044203	0.0448064	-0.454931
PCDHGA5	0.0442481	0.0439861	-0.441729
IER5	0.0443485	0.0439191	0.439204
CPED1	0.0443496	0.0444239	-0.448047
CALB2	0.0443579	0.044536	-0.44575
SZT2-AS1	0.0443997	0.048893	-0.373972
ABCA17P	0.0444025	0.044416	-0.445674
CACUL1	0.0444173	0.0441995	-0.445998
EGFL7	0.0445632	0.0446277	-0.446898
ALG6	0.0445854	0.0445489	0.449275
EME1	0.0445901	0.0440892	0.441216
RAPSN	0.0446001	0.0531532	-0.425448
RGCC	0.044663	0.0450255	-0.448084
PRICKLE3	0.0446682	0.0444402	0.44024
C6orf47	0.0447856	0.0449083	0.443731
SSH3	0.0447966	0.0442157	0.435588
ELMO3	0.044803	0.0447411	-0.441762
C11orf52	0.0448217	0.0471996	-0.42721
EPHB6	0.044838	0.0449484	-0.446242
KIFC1	0.0448507	0.0443823	0.442244
GABRA5	0.0448904	0.0474669	-0.388979
GALNTL5	0.0450301	0.0541588	-0.424319
C14orf166	0.0450473	0.0448054	-0.438643
SNAI3-AS1	0.0450727	0.0452032	-0.452335
ARID2	0.0450783	0.0455074	0.450214
TMEM2	0.0450945	0.0449563	0.442212
ARHGAP26	0.045166	0.0450226	-0.445744
GAPDHP71	0.0451917	0.0736847	-0.756652
RECK	0.0452217	0.0450021	-0.439239
ZNF396	0.0452343	0.0454305	-0.444803
KCNC2	0.0452415	0.0489938	-0.377149
CHST12	0.0452673	0.0447258	0.437931
GDPGP1	0.0452861	0.0452213	0.44049
CCK	0.045331	0.0449059	-0.436024
LAMP5	0.0454346	0.0455755	-0.443164
PPP2CB	0.0454438	0.0452185	-0.438152
MROH8	0.045562	0.0455871	-0.442423
ZNF160	0.0455826	0.0450142	-0.437378
ZDHHC13	0.0456372	0.0457266	0.44784
STK3	0.0456544	0.0454594	0.439207
FAM153A	0.0456861	0.0497264	-0.373197
SOD2	0.0457011	0.0458896	0.443531
KIF20A	0.0457721	0.0456583	0.443819
GJD2	0.0458086	0.062877	-0.548131
DPH2	0.045809	0.0458926	0.443057
USF2	0.0458096	0.0462201	-0.449973
KLC1	0.0459486	0.0459969	-0.446068
GCK	0.0461017	0.0455404	0.435695
SRSF9	0.0461223	0.0452959	0.439918
PRSS56	0.046204	0.0303544	0.670413
DUSP2	0.046215	0.0456992	-0.439111
ABHD12	0.0462271	0.0465442	-0.44608
ST3GAL6-AS1	0.0463176	0.0476592	-0.425865
TBC1D22A	0.0463769	0.0479106	-0.466736
TRIOBP	0.0463813	0.0461201	0.435281
UBE2D1	0.0463846	0.0463165	-0.438228
SPNS3	0.0464385	0.0467017	-0.444774
STK32B	0.0465155	0.0463446	0.442574
SPTBN4	0.0465219	0.0462003	-0.438764
NEDD8	0.0466112	0.0466747	-0.441728
LIMD1-AS1	0.0466371	0.0460417	0.432045
SSTR1	0.046866	0.0530657	-0.384935
RPS3AP26	0.0469199	0.0468644	-0.438547
NCKIPSD	0.0469582	0.0466535	-0.436676
NEGR1	0.0469848	0.0466055	-0.435493
ABHD1	0.0469929	0.0469665	-0.439457
VAMP2	0.0470237	0.047189	-0.440654
MAPK3	0.0470438	0.0467166	-0.439144
PSMD3	0.0470501	0.0468348	0.44108
TCN2	0.0470666	0.0465502	-0.442041
GRIN2D	0.0470835	0.0472672	-0.441267
SBNO2	0.047199	0.0470464	0.437049
LARP1B	0.0472521	0.0479928	0.449701
NTSR2	0.0472641	0.0474146	-0.440309
NAPA	0.0473104	0.0473655	-0.439215
C21orf33	0.0473138	0.0473831	-0.439929
GPX2	0.0473229	0.0736374	-0.70258
CROCCP3	0.047331	0.0472167	0.437572
GPR3	0.0473707	0.0470562	0.43589
OSR2	0.0474481	0.0446843	0.405238
KRIT1	0.0474526	0.0475107	0.439021
SH3BP2	0.0474873	0.0470847	0.432666
FZD9	0.0474959	0.0477787	-0.441968
DPY19L1	0.0475338	0.0477175	0.440202
AGA	0.0477713	0.0468021	0.429773
P2RX5	0.0479381	0.0473088	-0.428257
FKBP9	0.0480523	0.047673	0.432727
SNAP25-AS1	0.0480527	0.0491506	-0.403539
PDZD7	0.0481623	0.0491176	-0.451637
CDKN2D	0.0481891	0.0479627	-0.436987
E2F6	0.0481993	0.0482711	0.438686
SLC38A3	0.0482022	0.0483503	-0.437156
CACNB2	0.0482205	0.047781	-0.431192
RNF216	0.0482435	0.0479736	0.432634
LIN7B	0.0482603	0.0482108	-0.435848
CHGB	0.0482839	0.0485019	-0.439931
LHFPL5	0.0483111	0.070939	-0.628888
LINC00460	0.0483755	0.0559098	-0.395844
TACR2	0.0485792	0.0612038	-0.470062
KCNE3	0.0486656	0.0481228	0.428853
CLEC4F	0.0486767	0.0536174	-0.370289
ZNF786	0.0486812	0.0486311	0.433777
SLC2A1-AS1	0.0487482	0.0505152	-0.414531
MT-RNR2	0.0487605	0.0487322	-0.435344
SYT15	0.0488711	0.048634	-0.433004
PARD3-AS1	0.0488994	0.0515993	-0.400924
PPP3CB	0.0489626	0.0485616	-0.43055
RASL11A	0.0489691	0.049034	-0.437077
RAB35	0.049027	0.0491855	0.435356
CACNG3	0.0491316	0.0548818	-0.376173
DPEP2	0.0491476	0.0489361	-0.433801
ARL13B	0.0491534	0.0492221	0.435959
PQBP1	0.0492068	0.0494328	-0.436965
DCXR	0.0492416	0.0494046	-0.435434
STIL	0.0492689	0.0491215	0.434119
SOX10	0.0492964	0.0486938	0.43672
LINC00968	0.0493094	0.0268104	0.870683
TMEM88	0.0493411	0.049408	-0.435811
ZCCHC4	0.0493417	0.0495715	0.439424
CSAD	0.0493611	0.0487925	0.435213
ZNF578	0.0494392	0.0481194	0.420307
SPIDR	0.049544	0.0495847	0.434008
PSD2	0.0495638	0.0491823	-0.430276
WBP2NL	0.0495776	0.0561465	-0.386016
DAW1	0.0496078	0.0651895	-0.512075
PDZD2	0.0496782	0.0494509	-0.431418
NAGPA	0.0497034	0.0492078	-0.431405
TTYH1	0.049754	0.050176	-0.438452
C1QTNF4	0.0497634	0.0493284	-0.427144
TRIM14	0.0498581	0.0494659	0.428957
VGF	0.0498631	0.0496554	0.431997
NKAPP1	0.0499099	0.049685	-0.429512
COLGALT2	0.0499227	0.0498796	-0.440472
LINC00671	0.0501151	0.0687341	-0.556375
TSPYL2	0.0501881	0.0500272	-0.435597
F5	0.050222	0.0534284	-0.389208
HNRNPA1P48	0.0502896	0.0500386	-0.428084
IGSF3	0.050323	0.0500848	0.432294
BCAT1	0.0503973	0.0502863	0.431373
EIF4HP2	0.0504064	0.0503762	-0.430972
LINC00881	0.0504352	0.0792075	-0.748364
CEP112	0.0504482	0.0507036	0.435323
SUPT16H	0.0504578	0.0501847	-0.428248
NPLOC4	0.0505102	0.0506576	0.433371
IQGAP2	0.0505674	0.0508384	0.443329
ANGPT2	0.0505776	0.0501297	0.425559
PACSIN1	0.0505846	0.0505739	-0.431603
DPEP1	0.0506203	0.0502269	0.428419
SLC35C1	0.0506361	0.0501941	0.425162
KCNG1	0.0506708	0.0500473	-0.424355
TMEM254	0.0506791	0.0507133	-0.433299
TRRAP	0.0507662	0.0505409	0.428107
GATAD2A	0.0508117	0.0505926	0.428455
NUDT2	0.0508426	0.0510545	-0.434927
RPL21P75	0.050936	0.0510772	-0.435407
TAS2R31	0.0510385	0.00649342	2.90974
F10	0.0510934	0.052755	-0.421119
PLAGL1	0.0510964	0.0508694	-0.428586
CALU	0.0511554	0.050723	0.425219
PSME2P2	0.0511759	0.0599399	-0.404361
PRSS3	0.0511896	0.0511315	-0.428588
ADAMTS1	0.0512112	0.0512381	0.432221
PEBP1	0.0512546	0.05165	-0.434479
SLFNL1	0.0512989	0.0528584	-0.396583
GPRIN3	0.0513535	0.05465	-0.370972
PPFIA1	0.0513611	0.0512159	0.429823
CNTRL	0.0514078	0.0520629	0.442266
S100P	0.0514561	0.0556587	-0.360843
ETV6	0.0514899	0.0517781	0.435212
SLC7A4	0.051494	0.0634244	-0.445054
CCDC15	0.05157	0.0527285	0.4481
PVALB	0.0515898	0.054116	-0.388823
CLCC1	0.0516366	0.0514332	-0.427712
SAMD3	0.0516544	0.0611163	-0.414102
RGS18	0.0516581	0.0532538	-0.395427
KRT80	0.0517126	0.0315356	0.752832
TGIF2	0.0517302	0.0514083	0.426794
SLC43A2	0.0517439	0.0512765	0.424871
NRGN	0.0517468	0.0513333	-0.424296
TMEM198	0.0518398	0.0517835	0.428926
RASL10A	0.0519701	0.0515957	-0.424773
TMEM241	0.0519824	0.0521916	0.431579
FANCC	0.0519916	0.0525731	0.441216
MCMDC2	0.0520132	0.0545612	-0.383209
CDKN2AIPNL	0.0520608	0.0516006	-0.422185
COMMD10	0.0520652	0.0514902	0.422244
DKC1	0.0520755	0.0521152	0.429521
CASK	0.0521094	0.0519367	0.427247
RNF208	0.0522982	0.0521464	-0.426203
RIMKLB	0.0523959	0.0520048	-0.423882
GALR3	0.0524751	0.0560232	-0.362102
NUP188	0.0524998	0.052625	0.431917
MYPOP	0.052551	0.0526038	-0.430043
LYVE1	0.0527056	0.0554619	-0.381429
PDGFRL	0.0527588	0.0528855	-0.429953
MSTO1	0.0527637	0.0531809	0.433716
FAM198A	0.0527886	0.0531028	0.43265
HNRNPF	0.0528295	0.0529317	0.429971
RBFOX3	0.052833	0.0524564	-0.424903
HAUS3	0.0529724	0.0540596	0.442036
HOOK1	0.0529873	0.0668073	-0.468824
NCAPD2	0.0530303	0.0531698	0.429864
AP1S1	0.0530565	0.0527995	0.423817
GATC	0.0531264	0.0532156	0.428332
OSTM1-AS1	0.0531348	0.0462091	0.401246
SLC16A12	0.0531376	0.110587	-1.14495
TFRC	0.0531451	0.0534683	0.432968
ZNF354A	0.0532174	0.054399	0.441878
KIF17	0.0533221	0.0529394	-0.423634
BAZ1B	0.0533459	0.0533164	0.425457
ZZZ3	0.0534087	0.0532544	0.424199
SH3PXD2B	0.0534194	0.0531854	0.422832
TMEM39A	0.0534346	0.0536895	0.429254
ANKRD36B	0.0534628	0.052954	-0.425079
POLG2	0.0534805	0.0540239	0.435473
IGF1	0.0535067	0.0554073	-0.399225
ZNF600	0.0535642	0.0546731	-0.403575
CDCA4	0.0536032	0.0532792	0.425305
MPZ	0.0536103	0.053923	0.430453
SLC32A1	0.0536164	0.0571612	-0.370729
ACTR10	0.053642	0.0534105	-0.423277
KCNE2	0.0537407	0.0551215	-0.385718
SKOR1	0.0538207	0.053858	-0.426049
RHBDL3	0.0538666	0.0537372	-0.423788
HILPDA	0.0538972	0.05349	0.422545
PLEKHA5	0.0538991	0.0536739	-0.423517
MKKS	0.0539477	0.0536841	-0.421147
FBXO33	0.0539963	0.0537438	-0.428428
ZBTB22	0.0540557	0.0540398	0.423912
ZNF491	0.0540802	0.0538518	-0.422572
PCDHGA3	0.054084	0.0540444	-0.423541
BCAR3	0.0541112	0.0537032	-0.421667
ATP5A1	0.0541292	0.0541166	-0.424318
PCDHA5	0.0541717	0.0705081	-0.498779
PGM2	0.0541871	0.0543115	0.429447
AKTIP	0.0542383	0.0542383	-0.425876
GLB1	0.0542713	0.0538677	0.419492
LCAT	0.0543126	0.0547281	-0.429986
LBR	0.0543431	0.05386	0.429603
HIST1H2BD	0.0543639	0.0543502	0.42366
TTC31	0.0544106	0.0545451	0.427219
BSN	0.0544243	0.0544302	-0.424479
TFB2M	0.0544261	0.0551243	0.433946
VPS13D	0.0544312	0.0541991	-0.421614
GABPB1	0.0544728	0.0545366	0.42497
GLUD2	0.0544889	0.0700002	-0.486146
CALY	0.0546214	0.0542353	-0.419561
MDK	0.0546445	0.0541905	0.418364
CLSPN	0.0547141	0.0531725	0.406562
SKAP1	0.0547289	0.0583867	-0.35935
MEI1	0.0547781	0.0548301	-0.424579
RPL30	0.0547921	0.0545464	-0.419537
GNPTG	0.0548101	0.0553386	-0.430165
DLEU1	0.0548194	0.055906	0.442641
PRKCG	0.0548883	0.0582033	-0.369774
SLC1A6	0.0548976	0.0582881	-0.369713
CSMD3	0.0549293	0.0585838	-0.368181
NMNAT3	0.0549376	0.0549502	0.429919
ITGAD	0.0550678	0.0933991	-0.861072
ARSB	0.0550755	0.0554947	-0.435494
KCNC1	0.055079	0.0547133	-0.41905
PPP2R3C	0.0551013	0.0548596	-0.419047
DECR1	0.0552321	0.0554963	-0.425939
IGFL4	0.0552339	0.0575389	-0.399497
EMILIN3	0.0552854	0.0552274	0.426266
SDAD1P1	0.0553531	0.0566438	-0.398418
TBC1D31	0.0553578	0.0561819	0.433482
IGFALS	0.0553652	0.0572592	-0.379806
CDC42SE2	0.0554255	0.0552715	-0.42325
CHST2	0.0554478	0.0549775	0.415891
SMAGP	0.0555091	0.0550859	-0.417852
TRPC2	0.0555249	0.0595375	-0.353834
FAM221A	0.0555323	0.0549255	0.424756
FRMPD2	0.0555627	0.060767	-0.358676
IRF2BPL	0.0555708	0.0553755	0.420474
LTBP4	0.0556484	0.0547445	-0.417844
SLC7A2	0.0556562	0.0557862	-0.424919
E2F3	0.055675	0.0557896	0.428548
FAM133A	0.0557155	0.0606526	-0.357444
STARD10	0.0557356	0.0553835	-0.4185
ZWILCH	0.0557546	0.0557467	0.423118
RPP30	0.0557597	0.0555811	-0.419778
TRPV3	0.0558483	0.0578047	-0.386637
EZR	0.0559065	0.056341	-0.425928
COASY	0.0559214	0.0560241	-0.42328
NPHP3	0.0559993	0.0558478	0.420366
TP53INP2	0.0560076	0.0554469	0.425179
PCDHGA2	0.0560605	0.0556495	-0.417751
LRRC56	0.0561017	0.056369	-0.424528
FAM167B	0.0562199	0.0566166	-0.427352
EMILIN2	0.0562369	0.0561212	0.42122
CASP2	0.056243	0.0561927	0.419608
SCGB1B2P	0.0562481	0.0564569	-0.422867
PSKH1	0.0562714	0.0560132	0.416986
PYY	0.0563042	0.0660679	-0.410064
TDRD9	0.0563374	0.0604353	-0.352168
NHS	0.0563657	0.0571501	-0.410646
GZMK	0.056423	0.062849	-0.36783
ASCC3	0.0564389	0.0555924	0.418127
TBC1D25	0.0564525	0.0555859	0.417439
TAF5	0.0564542	0.0562134	-0.417122
GSTO1	0.0564688	0.0566235	-0.424992
MAN1B1	0.0564824	0.0563151	-0.41906
NFE2L3	0.0565124	0.0571298	0.430706
WDR11-AS1	0.0565682	0.0604872	-0.367593
MYOZ3	0.0567462	0.056049	0.415143
LRRC37A6P	0.0567657	0.0732748	-0.494651
KIAA1217	0.0567676	0.0563574	-0.415543
TRIM16	0.0567724	0.0563877	0.416954
HSD17B8	0.0567899	0.0572874	-0.426502
EHD4	0.0568252	0.0564248	0.415235
PCDH18	0.0568938	0.0564687	0.415246
RFPL1S	0.0569093	0.0603959	-0.36895
JPH1	0.0570163	0.0602212	-0.365566
NBEAL1	0.0570528	0.0572003	-0.4282
LIMS2	0.0570828	0.0564918	-0.412662
RPL4P4	0.0571215	0.0570728	-0.418757
PLGLB1	0.0571598	0.0568971	-0.415499
TFAP2E	0.057238	0.0567987	-0.414303
COL1A1	0.0572907	0.0569072	0.414648
LHX2	0.0573168	0.0569714	0.429202
MUSTN1	0.0573375	0.0572993	-0.418086
FAM3D	0.057427	0.0685951	-0.424068
SPATA7	0.0574591	0.0566403	-0.420544
DNPH1	0.0575144	0.0579362	-0.42546
TANGO6	0.0575636	0.0581139	0.425268
TGIF1	0.057564	0.058105	0.428637
LMO1	0.0575957	0.057012	0.41289
RGS11	0.0576021	0.0575749	-0.418347
FAM60A	0.0576044	0.0575837	0.420514
OLA1	0.057638	0.0586036	0.434901
SPTB	0.0577131	0.0577589	-0.419988
RPL21P28	0.0578668	0.0580483	-0.422619
COX6C	0.0579085	0.0579101	-0.417289
KCTD11	0.0579185	0.0574737	0.41272
ECH1	0.0580584	0.0580306	-0.416885
CCDC152	0.0580789	0.0583085	-0.42288
LRRC8C	0.0580954	0.057908	-0.416136
RHEBL1	0.058097	0.057903	-0.415456
FAM222A-AS1	0.0581045	0.0777177	-0.537338
LPAR1	0.0581095	0.0573459	0.415994
ACOX1	0.0581315	0.0585608	-0.423113
TMEM221	0.0581425	0.0579154	-0.416519
CA3	0.0581481	0.0575664	0.412733
B3GALT1	0.0581548	0.057547	-0.412363
LMO3	0.0581635	0.0579568	-0.416633
DGKE	0.0581938	0.0612095	-0.373126
AQP7P3	0.0582246	0.070142	-0.425831
GPR179	0.0582932	0.0734325	-0.467505
RPS19BP1	0.0584877	0.0588386	-0.422001
IBA57-AS1	0.0585146	0.0595026	-0.393921
DTWD2	0.0585304	0.0595553	-0.399478
CORO1C	0.0585744	0.059175	0.424894
ETV1	0.0586501	0.0582583	0.412511
TRAPPC6A	0.0587151	0.0591927	-0.424501
CENPE	0.0587375	0.0568484	0.39915
MATN2	0.0587582	0.0599721	0.435657
POU5F1P6	0.0587664	0.10581	-0.949636
TPTEP1	0.0587825	0.0592895	-0.424555
ETS1	0.0588688	0.059147	0.419324
SCLT1	0.0589461	0.0594111	0.423624
DNAJC14	0.0589803	0.0591031	0.418541
TMPO	0.0589947	0.0594067	0.422451
SUSD3	0.0590817	0.0594613	-0.42187
CTSO	0.0590873	0.0591288	-0.417056
AIG1	0.059096	0.0590769	-0.415605
FLRT2	0.0591321	0.0589168	-0.414578
MORC2-AS1	0.0591492	0.080007	-0.556913
SLC16A6	0.0591543	0.0598334	-0.401693
CDK3	0.0591683	0.0583754	-0.413077
ATP2A3	0.059182	0.0585771	-0.419306
OGG1	0.0591974	0.0592227	0.416625
CLTB	0.0592242	0.0590349	-0.414244
CDH12	0.0592437	0.0802784	-0.555166
DLGAP1-AS4	0.0592591	0.0688899	-0.396712
PLK3	0.0592704	0.0592885	0.416022
ABCC6P2	0.0593735	0.0605069	-0.405808
ELMOD2	0.0594431	0.0599273	0.42236
THSD1	0.0595754	0.0592504	0.412242
HS6ST1	0.0595877	0.0589726	0.408472
LINC00672	0.0595878	0.0599354	-0.420267
IBSP	0.0596262	0.0560977	0.376055
LIFR-AS1	0.0596462	0.0596107	-0.413859
ACVR2A	0.0596491	0.060257	0.422882
RPP38	0.0597303	0.0593062	-0.410055
CASC15	0.0597625	0.0589862	0.414677
S100A14	0.059807	0.0646591	-0.349958
CRIPT	0.0598443	0.0600562	-0.417171
PMS2P1	0.0599699	0.059523	0.410406
IGFBP6	0.060008	0.0591585	-0.413528
MDP1	0.0600821	0.05985	-0.410756
ZFYVE21	0.0601459	0.060138	-0.415403
VLDLR	0.0601498	0.0593177	0.413496
CFTR	0.0601587	0.0851714	-0.649748
CCL26	0.0602262	0.0625606	-0.36872
LOXL3	0.0603797	0.0597717	0.408386
MT-CO3	0.0603858	0.0603987	-0.414557
ABCC1	0.0603997	0.0604153	0.414214
DAG1	0.0604273	0.0597972	0.406964
MYOD1	0.0604958	0.0910057	-0.718978
SLC30A3	0.0606175	0.0638738	-0.364427
L3HYPDH	0.0606272	0.0604867	0.41556
ETFB	0.0606316	0.0607697	-0.416344
OSGEP	0.0607662	0.06054	-0.411099
MRPL45P2	0.0608449	0.0604533	-0.409154
GPHN	0.0608594	0.0602378	-0.406127
CLK2	0.0610161	0.0606108	0.409124
FAM196B	0.06102	0.0786843	-0.501847
CAPN9	0.061118	0.0775651	-0.495924
SHQ1	0.0611404	0.0616811	0.419609
TUBA1C	0.0611614	0.0607078	0.407196
ANKRD50	0.061183	0.0612683	0.416706
MEMO1	0.0611991	0.0608953	0.410744
KDM1A	0.0613038	0.0614816	0.419562
CBLN4	0.0613087	0.0659236	-0.344068
ZNF766	0.0615196	0.0610299	-0.411177
URM1	0.061528	0.060921	0.4073
ANKRD2	0.0615796	0.0700841	-0.381342
CCR7	0.0616558	0.0719199	-0.396284
LIG3	0.0618142	0.0622467	0.417646
EPB41L4A	0.061947	0.0609554	0.406133
ARRDC2	0.0619645	0.0616242	-0.411766
DDOST	0.0619811	0.0615837	0.409252
CWC27	0.0620301	0.0615632	-0.404688
HSPA1A	0.0620576	0.0614515	0.405205
SBDSP1	0.0620837	0.0611781	0.407745
CCDC154	0.0621071	0.0619907	-0.410452
PDLIM4	0.0621294	0.0617457	0.407596
RPL13AP5	0.0621371	0.0621598	-0.412095
SUSD1	0.0621496	0.0617779	0.408681
TMEM160	0.062206	0.0620181	-0.408982
GTPBP3	0.0622695	0.0628308	0.416485
TSPAN8	0.0625081	0.0690812	-0.359921
FAM135B	0.0625334	0.0623118	-0.407806
RELT	0.0625681	0.0619733	0.403731
POFUT1	0.062569	0.0622158	0.407072
FAM13C	0.0627151	0.0623372	-0.406699
HSPB9	0.0628006	0.0651546	-0.386716
SPOCK1	0.0628175	0.0627209	-0.412325
KPNB1	0.0628308	0.0625273	0.409082
HRH3	0.0628368	0.0664042	-0.36907
RABGAP1L	0.0629405	0.0623936	-0.407839
DUSP22	0.0629718	0.0636722	-0.422186
SCARA3	0.0629761	0.0625943	0.407587
VGLL4	0.0629784	0.0628242	0.408517
ADH1C	0.0630316	0.0204055	1.71335
CRHR2	0.0630456	0.0858996	-0.569727
SEMA7A	0.0631037	0.0636048	0.414839
NRG2	0.0631268	0.0621437	-0.404778
ZNF555	0.0631329	0.0629528	-0.408136
PIN1	0.0632135	0.0629401	-0.408589
MAP3K14	0.0632439	0.0635278	0.41422
KLF15	0.0632703	0.0630556	-0.406626
CMAHP	0.0632842	0.0632669	-0.409198
MRPS31	0.0632918	0.0630341	-0.405477
HELZ2	0.0632993	0.0635449	0.411517
CIAPIN1	0.0633712	0.0632465	0.40989
KLRD1	0.0633796	0.0822188	-0.51233
AAR2	0.0634626	0.0634165	0.412107
CIR1	0.0634817	0.0632338	-0.405957
RPL34	0.0635099	0.0632844	-0.405703
TRIM74	0.0636139	0.0632434	-0.404891
CPA6	0.0637771	0.111505	-0.935353
SLC39A12-AS1	0.0638203	0.120879	-1.13116
SLC35E3	0.063839	0.0628487	-0.405141
PDCL3	0.0638533	0.0636569	0.409323
MTHFD2	0.0640209	0.0648826	-0.417859
FBXO5	0.0640385	0.0638386	0.410482
CATSPER2P1	0.0641269	0.0637661	-0.404968
GNMT	0.0641292	0.063961	-0.405775
WDR76	0.0641411	0.0635515	0.403335
TOR1B	0.0641474	0.0644717	0.412605
CCNE2	0.0641897	0.0644293	0.411773
RPS12	0.0642527	0.0644109	-0.411401
KDM5C	0.0642738	0.0645629	0.41113
CCNDBP1	0.0642761	0.0640392	-0.405742
TATDN2	0.06428	0.0640978	0.408381
INHBA-AS1	0.0643081	0.079114	-0.448263
LYST	0.0643413	0.064849	0.415153
LILRB2	0.0643603	0.0641583	-0.405872
LSM12	0.064428	0.0643388	0.412622
SPG21	0.0644316	0.0640448	0.402955
TUBG1	0.0645412	0.0642198	0.410026
CYSLTR1	0.0645524	0.0693742	-0.3447
PABPC1L	0.0645676	0.0641915	0.404399
SFXN4	0.0645947	0.0647077	-0.408632
LDHD	0.0646662	0.0649715	-0.414202
DIO3OS	0.0647189	0.0645769	-0.401749
PLOD2	0.0647526	0.064738	0.405726
TFPI	0.0647742	0.0647167	0.40982
SLC9B1	0.0647787	0.0662188	-0.377464
ALOX12	0.0648927	0.0782378	-0.433969
TOM1	0.0650082	0.0649701	-0.413147
PPIF	0.0650341	0.0661675	-0.420046
FOLR1	0.0650627	0.0649418	-0.405
NCAN	0.0651712	0.0648153	0.403819
HINT2	0.0651726	0.065323	-0.408679
GLT8D2	0.0652224	0.0647715	-0.401076
TNMD	0.0652593	0.048994	0.549536
ERV3-1	0.0652788	0.0650439	0.402715
LGI1	0.0653052	0.0657014	-0.412073
FBXO42	0.0653993	0.0651082	0.4054
SLC29A1	0.0654436	0.0648472	0.400503
ATP13A4	0.0654836	0.0651576	-0.4069
RAB17	0.065507	0.0655698	-0.401648
PRSS30P	0.0656629	0.0699263	-0.359334
SCUBE2	0.0656658	0.0654072	0.408759
SAPCD1-AS1	0.0656679	0.0657213	-0.406043
MSRB2	0.0657073	0.065916	-0.409087
PITX1	0.0657425	0.0656377	0.406534
KLHL4	0.0657808	0.066318	0.412928
EMP1	0.0659057	0.0662059	0.407748
FUNDC2	0.0659433	0.0661047	-0.407882
TINF2	0.0659463	0.0662584	-0.4112
APH1B	0.0659539	0.0666761	-0.415224
ST20-MTHFS	0.0659696	0.0649856	0.401052
RNF122	0.0661883	0.0666429	0.412972
ZIC4	0.0662027	0.0661359	-0.405033
SRRM2-AS1	0.066209	0.0659123	-0.402047
RBM15B	0.0662185	0.0660841	0.405762
GNA14	0.0662962	0.06606	-0.405825
IL12RB2	0.0663152	0.0867861	-0.522317
SLC7A10	0.0663273	0.0702764	-0.354453
TECPR1	0.0663733	0.0659069	0.398939
GRAMD4	0.0663904	0.0667114	0.407262
BBS2	0.0664155	0.0664497	-0.404648
ERCC5	0.0664175	0.0661782	-0.400672
IMPG2	0.0665168	0.0986834	-0.693881
TMCO3	0.066575	0.0661306	0.398326
NUP98	0.0666182	0.0664535	0.402114
SEMA6B	0.066621	0.0664652	-0.402135
CIC	0.0666522	0.0664474	0.401375
SSFA2	0.0666708	0.0680313	0.420289
MTG1	0.066679	0.0669645	-0.408761
HGS	0.0667168	0.0667537	0.403945
GSTO2	0.066767	0.0666841	-0.403406
RERGL	0.0667809	0.0670146	-0.405201
ESPL1	0.0667905	0.0661681	0.397927
KIAA0930	0.0668012	0.0666858	-0.40666
PTER	0.0668737	0.0709235	-0.353101
ABHD16A	0.0669208	0.0665639	0.401027
KIF14	0.0670269	0.0651746	0.388856
FAXDC2	0.0670428	0.0668446	-0.402984
MCC	0.0670891	0.0669483	0.401721
ZNF217	0.0671283	0.0667208	0.39816
GEMIN8P4	0.0671644	0.0669443	-0.399831
VCP	0.0671684	0.0674453	0.407453
LINC01003	0.0672032	0.0664504	0.402722
USMG5	0.0672249	0.0673733	-0.406059
KCNB1	0.0672284	0.0689735	-0.379026
C11orf95	0.0672936	0.0671621	0.401709
UBE2M	0.0673427	0.0672481	-0.403486
TPPP3	0.0673445	0.0678427	0.410332
SULT4A1	0.0673586	0.0669975	-0.399395
ANO7	0.0673696	0.0672537	-0.404294
KPNA4	0.067412	0.0667323	0.403832
NMT2	0.0675149	0.0672256	-0.403239
KCTD4	0.0675966	0.0715816	-0.349268
CDKN3	0.067597	0.0675136	0.408463
PDE1B	0.0676474	0.0672849	-0.400708
SLC43A1	0.0676606	0.0667699	-0.401239
ENAH	0.0676672	0.0674839	0.400766
CYP4X1	0.0677736	0.0734913	-0.345924
FGFBP3	0.0678466	0.0674174	-0.397638
C21orf2	0.0678525	0.0681333	-0.405692
IGLL5	0.0678844	0.0757605	-0.361405
TSNAX	0.0679679	0.0680824	-0.405182
KIF9-AS1	0.068006	0.0679948	-0.401212
SLC25A5P1	0.0680643	0.0881828	-0.525315
MCTS1	0.0681413	0.0677433	-0.397627
GANAB	0.0681459	0.0677236	0.396439
PKD1L1	0.068165	0.0633027	0.352915
KRTAP5-10	0.0681683	0.0866525	-0.487174
PSMC3IP	0.0682143	0.0678789	0.402895
RPP25L	0.0682577	0.0684362	-0.404312
MOGS	0.0683239	0.068314	0.40024
RPL39	0.0683829	0.0681947	-0.398958
SLC2A8	0.0684031	0.0674519	0.398821
HAR1A	0.0684101	0.0755615	-0.35432
IQCK	0.0684533	0.0682562	-0.399389
SLC25A13	0.0684985	0.0683654	0.400247
OLFM4	0.0685033	0.0901567	-0.539991
APOL3	0.0685239	0.0685626	-0.407681
RACGAP1	0.068562	0.0684065	0.400944
CHRNA9	0.0685817	0.0655387	0.369327
MAMDC2	0.0685958	0.0751173	-0.349187
IRF4	0.0686359	0.0916449	-0.567596
RNF19B	0.0686479	0.0688737	0.404052
IL17RD	0.0687171	0.0685606	0.401543
LNX2	0.0687509	0.0686184	-0.399836
BEAN1	0.0687996	0.0678235	-0.398568
UQCRC2	0.0688142	0.0684248	-0.397938
LINC00607	0.0688759	0.0931512	-0.591812
HTR1B	0.0688838	0.0982751	-0.649058
EMX1	0.0689668	0.0728803	-0.347787
TNKS2-AS1	0.0689854	0.0690382	-0.400267
GFOD2	0.0689884	0.0692785	0.403461
ATP5O	0.0690264	0.0688127	-0.396932
G0S2	0.0691683	0.0688639	0.397296
MEIS2	0.069318	0.069416	0.401847
TMC5	0.0693765	0.0305944	1.29512
ABCB1	0.0694249	0.0689834	-0.395054
CA7	0.06945	0.0763004	-0.350343
S100A12	0.0695281	0.0746332	-0.337732
TCERG1L	0.0695416	0.0821235	-0.411098
GSAP	0.0695801	0.0689935	0.393754
TTC7A	0.0695947	0.0691358	0.394313
RAF1	0.0696267	0.0695815	0.402357
ZNF829	0.0696591	0.069412	-0.39741
RPL21	0.0696622	0.0696946	-0.399761
SYT2	0.0696794	0.0855069	-0.450511
CORO7-PAM16	0.069688	0.0534721	0.521332
CBY3	0.0696985	0.0693812	-0.397493
IL2RG	0.0697495	0.0695836	-0.39791
MTBP	0.0697767	0.0705338	0.409086
UBE2H	0.0697951	0.0693703	0.3941
C10orf95	0.0698815	0.0750233	-0.33701
UMPS	0.069892	0.0701614	0.401867
PPM1N	0.0699286	0.069703	-0.396923
LAS1L	0.0699736	0.069626	-0.395603
IL17C	0.0700283	0.0917569	-0.537613
CCL3L3	0.0700374	0.0703473	-0.403854
ARMC3	0.0700452	0.0779389	-0.360699
MLLT1	0.0700934	0.0699209	0.397134
LRTM2	0.070119	0.0749238	-0.339072
SMOC2	0.0701249	0.0701528	-0.398941
NRTN	0.070201	0.0750905	-0.34011
TFEC	0.0702386	0.0700654	-0.397487
PRKDC	0.0703111	0.0702061	0.398834
BLVRB	0.0703635	0.0708471	-0.404422
IQCH-AS1	0.0703746	0.0706302	-0.401536
DNAAF1	0.0704264	0.0697853	-0.390969
BYSL	0.0704458	0.0707074	0.400617
HCG27	0.0704678	0.0735832	-0.355154
GALNT13	0.0704799	0.0700927	-0.394324
XRRA1	0.0704917	0.0697554	-0.39964
EGFL8	0.0705117	0.0702939	-0.395409
IDO1	0.0706133	0.0808193	-0.379906
CNTN6	0.0706558	0.0834023	-0.406387
ABCG2	0.0706656	0.0702417	-0.395125
FOXA3	0.070674	0.0950646	-0.594764
WWOX	0.0707926	0.0704784	-0.396289
PGAP1	0.070864	0.0713534	0.403862
EIF1AY	0.0708927	0.0734629	-0.351181
GLTP	0.0709507	0.0703213	0.399842
MYD88	0.0710699	0.0706766	0.39318
FSTL1	0.0710712	0.070653	0.392318
STARD7	0.0710843	0.0705009	-0.392499
SSPO	0.0712546	0.0717718	-0.403405
GNRHR2	0.0712703	0.0708681	-0.394051
EPOR	0.0712792	0.0715368	-0.404284
AMT	0.07132	0.070879	-0.392207
DCTN1	0.0713434	0.0709849	-0.39451
CEP135	0.0713743	0.0730159	0.415947
PPIL2	0.0714717	0.0704713	-0.393983
SLC41A3	0.0714765	0.0706156	0.395778
SAMD4A	0.071513	0.0722829	0.4064
AQP7P1	0.0715646	0.0911306	-0.498471
POFUT2	0.0716557	0.0714808	0.394769
SLC5A5	0.0717135	0.108428	-0.73532
ZCCHC11	0.0717199	0.0720704	0.403621
RTN4RL1	0.0717303	0.076782	-0.339404
FLG	0.0718122	0.113631	-0.806984
ZNF43	0.0718205	0.0723727	0.406138
C2orf15	0.0718887	0.0720626	0.398587
HTR2C	0.0719487	0.0992636	-0.607454
KLC2	0.0720018	0.0716804	-0.395327
CXCL11	0.0720338	0.074159	-0.354729
NUP160	0.0721541	0.0725821	0.402493
NT5C1A	0.0722288	0.085084	-0.403998
RCAN1	0.0722618	0.0718283	0.391165
ZNF778	0.0723085	0.0713376	-0.391939
MEGF6	0.072348	0.0721198	-0.392157
MC4R	0.0723535	0.0960815	-0.551981
KIF23	0.0723672	0.0720298	0.394739
PNRC2	0.0723725	0.0737313	0.412616
SLC2A12	0.0723917	0.0780552	-0.340662
ARHGEF1	0.0724248	0.0728779	-0.400605
ZNF320	0.072448	0.0723039	-0.396927
ZNF582	0.0725039	0.0722984	-0.392478
TSR1	0.0725344	0.0726367	0.398786
AMBRA1	0.072552	0.0724035	0.39324
GABRG2	0.0725793	0.0769952	-0.341709
NKX2-5	0.0727609	0.0713612	0.382739
MAPT-AS1	0.0727641	0.0724094	-0.391693
ZC3H12D	0.0727648	0.0726824	-0.400148
PLOD3	0.0727944	0.0723564	0.391004
SLC20A2	0.0728045	0.0728256	-0.397259
ACLY	0.0728052	0.0730295	0.399487
CABLES1	0.0728195	0.0724084	-0.39084
IRGC	0.0728219	0.108808	-0.742511
GALK2	0.0728338	0.0726451	0.392079
MED1	0.0728935	0.0733946	0.400657
TRAF5	0.0729202	0.072926	0.396781
NOXO1	0.0729361	0.0730095	-0.394953
A2ML1	0.0729366	0.0755455	-0.366757
APCDD1L-AS1	0.0729462	0.0666049	0.353426
FNTB	0.0730336	0.0720381	0.389899
BCAM	0.073162	0.0722888	-0.392893
NPIPB3	0.0731682	0.0730202	-0.392488
MTPAP	0.0732314	0.0728735	-0.391926
BLOC1S4	0.0732867	0.0726626	0.388045
DEPDC1	0.0733713	0.0715112	0.379709
NCKAP5L	0.0734281	0.0732437	0.391759
VAC14-AS1	0.0734307	0.0761816	-0.370326
[truncated: 21,272 more rows]

## Sheet: CGGA_325_693
HGNC Gene ID	log-rank p-value	Hazard Ratio p-value	Log Hazard Ratio
RAB37	9.02185e-07	9.6578e-07	-0.890559
RTN1	3.74491e-06	3.87464e-06	-0.836721
HN1L	6.32649e-06	6.60932e-06	0.81258
SLC9A5	7.9687e-06	8.49891e-06	-0.810167
SLC22A17	9.59077e-06	9.54109e-06	-0.789562
CLVS1	1.24943e-05	1.38987e-05	-0.758165
SLC12A5	1.51822e-05	1.48036e-05	-0.771331
NET1	2.39294e-05	2.17333e-05	-0.742633
STRC	2.44267e-05	2.92508e-05	-0.675253
CA11	2.50828e-05	2.50993e-05	-0.748927
C14orf132	3.78154e-05	3.65389e-05	-0.730644
HPSE2	3.85486e-05	0.000114641	-0.696903
AC006262.6	3.91715e-05	0.000122617	-0.709364
EDN3	3.97915e-05	4.70641e-05	-0.686168
GDF10	5.30798e-05	8.65538e-05	-0.608205
FRA10AC1	5.34355e-05	5.31849e-05	-0.718483
ERI1	5.4577e-05	5.17991e-05	0.707597
NDRG2	5.66588e-05	5.54257e-05	-0.708444
MEST	5.97431e-05	5.80501e-05	0.710953
EMX2OS	6.84924e-05	6.84087e-05	-0.709647
AKR1C3	7.93039e-05	8.16654e-05	-0.703352
POGLUT1	9.22295e-05	9.32345e-05	0.691423
CTSF	9.51764e-05	8.85539e-05	-0.677078
PORCN	9.68186e-05	9.25069e-05	-0.68165
TNC	9.7333e-05	9.30204e-05	0.684351
LRRC59	0.000101658	9.29486e-05	0.669238
ADRA2A	0.000108162	0.000133641	-0.593708
PRRT1	0.000114485	0.000115825	-0.682238
RP11-1070N10.3	0.000119028	0.000642479	-0.947538
CRH	0.000123783	0.000320521	-0.665105
TMEM165	0.000124385	0.000130333	0.680682
ANTXR2	0.000125344	0.00012662	0.67325
IL13RA2	0.000126584	0.000123342	0.675628
FAM65B	0.000129824	0.000128024	-0.6703
LBH	0.000135911	0.000132015	0.664603
SLC2A4	0.000139377	0.00023988	-0.574955
MLEC	0.000145693	0.000139115	0.661488
CHD5	0.000146591	0.000155539	-0.664217
LSR	0.000152271	0.000161656	-0.685555
AKR1C1	0.000164235	0.000168369	-0.668795
TOLLIP-AS1	0.000177908	0.000180242	-0.659175
MAPK3	0.000180224	0.000198804	-0.683188
GLIS1	0.000180565	0.000268717	-0.554343
RP11-143K11.5	0.000182029	0.000834197	-0.860396
FMOD	0.000183557	0.000174339	0.651856
RP11-430N14.4	0.000188349	3.37138e-07	4.79575
DDX23	0.000195231	0.000197782	0.657612
CACNG2	0.000198037	0.000350484	-0.580344
TUBA8	0.000198273	0.000190236	-0.647669
TMEM159	0.000200539	0.00019112	0.641798
MAPKAPK2	0.000205356	0.00020553	0.654112
RP11-378I6.1	0.000226229	0.00188869	-1.15243
CCNB1IP1	0.000230767	0.000219083	-0.638243
ARF4	0.000233455	0.000241587	0.656814
LIMS2	0.000252998	0.000252127	-0.638826
HRH1	0.000257369	0.000242829	0.63278
KCNN1	0.00026322	0.000260181	-0.637006
REEP6	0.000263423	0.000242512	-0.620696
DRAXIN	0.000264854	0.000254985	0.635928
ST8SIA3	0.000268027	0.000286312	-0.62289
CBX3	0.00027095	0.000265163	0.638685
PNMAL2	0.000276021	0.000282687	-0.646522
SURF4	0.000277576	0.00025978	0.627841
EN1	0.000279243	0.00026968	0.633717
CA4	0.000289495	0.000270643	-0.625847
NDST3	0.000294696	0.00064913	-0.625752
DMRTC1	0.000301273	0.000461803	-0.541701
PSRC1	0.000303691	0.000314595	0.639877
PPP4R4	0.00030533	0.000429421	-0.544156
DISP2	0.000308153	0.00030934	-0.631029
AFAP1L1	0.000309238	0.000305125	0.633656
XXYLT1	0.000312182	0.000292986	0.621542
PDIA4	0.000316538	0.000306316	0.628097
LRP4-AS1	0.000328659	0.000704918	-0.606819
RIC8A	0.000330004	0.000306392	0.615241
SYT15	0.000331108	0.00032439	-0.626898
MCHR2	0.000334122	0.00171369	-0.95093
GPR26	0.000336455	0.00151493	-0.897715
FAM153C	0.000342517	0.000465853	-0.533043
EXOC3	0.000354236	0.000335606	-0.615029
MMP9	0.000364734	0.000342639	0.612771
EPHA2	0.000372198	0.000352049	0.611319
KANSL2	0.000378249	0.00038614	0.630837
STARD3NL	0.000379111	0.000373267	0.625791
TMEM180	0.000381249	0.000382052	-0.627453
RPL4	0.000386296	0.000385414	-0.61929
AC131056.3	0.000390135	0.000474301	-0.552017
STOX1	0.000391614	0.000362613	-0.608647
RP11-122K13.14	0.000403734	0.000995864	-0.663625
COL3A1	0.00040459	0.00038851	0.610823
SMO	0.000404674	0.000397721	0.618004
SLC47A2	0.000409983	0.00039638	0.61629
RP5-1119A7.17	0.000413765	0.000548886	-0.528618
RP11-155G14.6	0.000431725	0.000414236	0.610158
ANAPC7	0.000437484	0.000447125	0.62108
MCF2	0.000438484	0.000589514	-0.534354
KIAA1755	0.000445537	0.00046466	-0.623612
RP3-400N23.6	0.000447846	0.000589405	-0.505365
FSTL1	0.000450244	0.000432931	0.608233
DKC1	0.000451115	0.000459731	0.617029
CALM3	0.000451941	0.000476411	-0.626256
FBXW2	0.000456118	0.000478195	0.624772
MYO1B	0.000479764	0.000462758	0.607919
PAX3	0.000486629	0.000354162	0.54368
TUBA4A	0.000487472	0.000490177	-0.609988
CBFA2T3	0.000489953	0.000469481	-0.600781
CES3	0.000490907	0.000497997	-0.612216
LA16c-329F2.1	0.000494074	0.000806283	-0.537124
IQCG	0.000498423	0.000485845	0.606635
RP11-547D24.1	0.000502108	0.00141379	-0.72432
AC018755.1	0.000502973	0.000492106	-0.602647
BCDIN3D	0.000506867	0.000506721	0.609725
FGFR1OP	0.000516551	0.000517172	0.606897
AIFM3	0.000519081	0.000519338	-0.611744
RP11-1017G21.6	0.000520599	0.000551597	-0.568954
DMKN	0.000521986	0.000538253	-0.613796
CPNE9	0.000524994	0.000672596	-0.511769
ODC1	0.000529629	0.000546091	0.619004
ZMAT4	0.000539743	0.000635404	-0.543543
AL591479.1	0.000547621	0.000539473	-0.611229
RGS16	0.000560373	0.000518843	0.593002
RP11-108K14.4	0.000566919	0.000541439	-0.594899
TEF	0.000571668	0.000561828	-0.600855
NT5C3A	0.000582857	0.000586031	0.609954
RASGRF2	0.000592556	0.000605641	-0.606936
SERPINH1	0.000600182	0.00057581	0.592776
PITRM1	0.000603804	0.000599792	-0.600264
GJC1	0.000616487	0.000628537	0.603872
FBLIM1	0.000620091	0.000601035	0.592852
SERP2	0.000620967	0.00062544	-0.599085
RP1-63G5.5	0.000626947	0.00119369	-0.580823
SYT2	0.000630051	0.00154737	-0.661482
RP11-624M8.1	0.000636613	0.000782635	-0.538117
COL6A3	0.000641661	0.000620128	0.588246
RP11-119F19.2	0.000652036	0.000663776	-0.600632
CWF19L1	0.000655813	0.000648142	-0.601274
ATP5S	0.000664518	0.000652426	-0.587282
MATK	0.00067357	0.000648703	-0.587893
CDCA7L	0.00067828	0.000709783	0.607227
TPPP2	0.000680758	0.00186139	-0.715422
RP11-143K11.1	0.000684191	0.000660436	-0.581034
SLC6A13	0.000684798	0.000657466	-0.585235
TXLNB	0.000687691	0.000729871	0.608489
GRID1	0.000691564	0.000688563	-0.593427
COL4A2	0.00069721	0.000667554	0.582235
AS3MT	0.000706755	0.000714272	-0.594919
CYS1	0.000723447	0.000717891	-0.574439
NOP58	0.000723684	0.000736361	0.596638
MKX	0.000727783	0.00102676	-0.503281
ACTL6A	0.000732101	0.000753681	0.600198
FMO3	0.00073358	0.000862875	-0.517607
MXRA5	0.000742366	0.00069582	0.574377
HTR1A	0.000742451	0.00163335	-0.618772
POLL	0.000743351	0.000766234	-0.600152
KIRREL	0.000748612	0.000708608	0.57506
SEC61A1	0.000753519	0.000717398	0.578618
ANKRD52	0.000759797	0.000776925	0.594264
HLF	0.00078192	0.000769983	-0.580842
SESN1	0.000786647	0.000780567	-0.583443
SH3PXD2B	0.000786761	0.00080325	0.588485
HOXD11	0.00078809	0.000718291	0.568251
SEMA3G	0.000794272	0.000781962	-0.581973
PPP6R2	0.000795916	0.000837442	-0.596839
FAM21FP	0.000797135	0.000808179	-0.587752
TRIM17	0.000797669	0.000773226	-0.585071
SLC25A28	0.000802264	0.000817763	-0.588366
SLC35A2	0.000806609	0.000755301	0.567243
TYW1	0.000811334	0.000768928	0.572461
EID2B	0.000834448	0.000783652	-0.567238
TMEM191A	0.000838725	0.000852781	-0.587793
DESI2	0.00083957	0.00081687	0.579346
SIDT1	0.000854915	0.000845022	-0.578572
VIPR1	0.000864887	0.000852663	-0.578102
RLTPR	0.000870065	0.000874718	-0.587482
CACNA1B	0.000874078	0.00109544	-0.488454
WBP2	0.000875802	0.000854915	-0.57534
CYFIP2	0.000877519	0.00087146	-0.579945
OGDHL	0.000889529	0.000917723	-0.592184
CALD1	0.000895527	0.000867363	0.575664
NOL10	0.000895614	0.000923526	0.586144
RP11-110I1.14	0.000902956	0.00105055	-0.521438
CHCHD3	0.000920417	0.000902003	0.573966
CFL1P1	0.00092908	0.000944287	-0.581268
CPA4	0.000931935	0.000762289	0.530595
KTI12	0.000944348	0.000917451	0.572077
CACNA1I	0.000966985	0.00149889	-0.522774
SNCG	0.000968594	0.00100664	-0.585374
H19	0.000970037	0.000928812	0.568869
GRIA4	0.000977097	0.000920326	-0.560054
NUTM2A-AS1	0.00100871	0.00101951	-0.574475
N4BP2L1	0.00101213	0.00101349	-0.572348
KCNK12	0.00102462	0.00126426	-0.484029
DBP	0.00102534	0.0010245	-0.570713
ASMTL	0.00102827	0.0010137	-0.568229
PODN	0.00103431	0.00104954	-0.575377
CSMD3	0.00103649	0.00125059	-0.504018
ZNF28	0.00104673	0.00102749	0.565676
CHRNA9	0.00105744	0.00097767	0.552628
HK2	0.00105924	0.00105287	0.566106
TUBA1C	0.00106663	0.00102253	0.562207
SLC24A4	0.00107162	0.00122052	-0.518656
PSD2	0.00108752	0.00105282	-0.562542
PDCL3	0.00108922	0.00106694	0.568048
YPEL3	0.00108978	0.00106303	-0.563463
CHIC2	0.00109054	0.00108752	0.572438
SKA3	0.00111103	0.00111739	0.570288
CRLF1	0.00112663	0.00108887	-0.56534
RP11-826N14.2	0.0011313	0.00241519	-0.631191
TAGLN2	0.00113187	0.00108636	0.556842
CCK	0.00113328	0.00110573	-0.559958
CHGB	0.00114693	0.00117397	-0.574664
OTUD5	0.00114984	0.00112814	-0.564358
KCTD4	0.00115956	0.00142535	-0.495584
TIAL1	0.0011719	0.00114815	-0.562921
KCNC3	0.0011873	0.0012272	-0.572178
GBF1	0.00118769	0.00115083	-0.559849
GRAMD1B	0.00119442	0.00117295	-0.564443
VEGFA	0.00119789	0.00120955	0.566074
MND1	0.00120016	0.00116982	0.562899
DLG5-AS1	0.00120113	0.00120302	-0.563683
CLSTN2	0.00120647	0.00115497	-0.554914
AP000344.4	0.0012373	0.00202333	-0.52829
TTYH3	0.0012463	0.00119922	0.552783
FAM13C	0.00124701	0.00121873	-0.557319
HIST1H2AC	0.00126937	0.0012468	0.553657
SOCS3	0.00127425	0.00121875	0.548962
YJEFN3	0.00128143	0.00121602	-0.548005
PTPN20A	0.00128169	0.00255854	-0.593405
DNMT3A	0.00129083	0.00129478	0.557268
GPR45	0.00129797	0.00198758	-0.503589
AC012215.1	0.00130202	0.00291707	-0.644027
ABLIM3	0.00132084	0.00137074	-0.571219
SFXN4	0.00132299	0.00133798	-0.561066
PDIA6	0.00132866	0.00127958	0.550314
GAS2L3	0.00132902	0.0013031	0.554154
NOXA1	0.00136158	0.00134241	-0.556036
RP4-740C4.9	0.00136732	0.000808124	0.558952
MORN4	0.00136956	0.00134855	-0.553324
FNDC3B	0.00137336	0.00138571	0.556365
FEZF2	0.00137923	0.00156694	-0.496347
ACBD4	0.00138386	0.00137866	-0.558977
GALNTL5	0.00138672	0.00241231	-0.54796
APEX2	0.00139652	0.00133695	0.546701
DNAH9	0.00139655	0.00136656	0.550205
FADD	0.00140033	0.00136982	0.552423
TGFB2	0.00140676	0.00136754	0.550518
SGSM1	0.00142513	0.00153618	-0.536087
BUB1B	0.00142709	0.00139015	0.549999
UMPS	0.001445	0.00143997	0.556105
CCNB1	0.00144706	0.00144672	0.55896
ADH5	0.00145154	0.00139524	0.545296
GLE1	0.00146185	0.00144852	0.551822
PCSK1N	0.00147308	0.00148582	-0.553455
RP11-77P6.2	0.00150961	0.00172123	-0.480847
PRKAG2	0.00151568	0.00153646	-0.552048
RNF216	0.00151589	0.00154266	0.555661
AC090425.1	0.00152753	0.00247101	-0.521028
GPR158	0.00153116	0.00147538	-0.544015
HDAC5	0.00153545	0.00146746	-0.542889
WNT5A	0.00154764	0.00151276	0.545543
IGFL4	0.00154839	0.00163486	-0.510007
ASB13	0.00156203	0.00159071	-0.55592
EDEM3	0.00156294	0.00153396	0.543364
SLC22A6	0.00156459	0.00232553	-0.491988
FAM101A	0.00160387	0.00154176	-0.540633
PEBP4	0.0016044	0.00163249	-0.553696
KCNE3	0.00161269	0.00153521	0.535901
OSTC	0.0016142	0.00157219	0.5468
DPEP1	0.00162465	0.00158474	0.545338
TFB2M	0.0016294	0.0016475	0.550807
RP11-680F20.11	0.00163121	0.00270669	-0.531194
ST6GALNAC1	0.0016414	0.00173546	-0.500118
EMX2	0.00164183	0.00162089	-0.543779
EPHA6	0.00164199	0.00315719	-0.579875
CASP6	0.00165184	0.00163447	0.547362
DYRK3	0.00165588	0.00161162	0.541566
RP11-383C5.4	0.00166281	0.00169876	-0.549913
NEBL-AS1	0.00167616	0.00187896	-0.509161
ASPDH	0.00167995	0.00165597	-0.543962
PNO1	0.00168334	0.00162906	0.539031
DGCR10	0.00168399	0.00207836	-0.45341
CYP4F29P	0.00168522	0.00289344	-0.544604
CHD3	0.00169592	0.00169575	-0.548921
ARL3	0.00169734	0.00167754	-0.545592
CASP3	0.00170525	0.0016667	0.54336
PCDHGA5	0.00171387	0.00169859	-0.54201
RGS9	0.00171561	0.00166451	-0.536067
TFAP2E	0.00171751	0.00164289	-0.533831
CALU	0.00172186	0.00167611	0.539249
DLGAP5	0.00172524	0.00169046	0.544212
ZNF846	0.00173487	0.00166357	-0.536674
KIF4A	0.00175254	0.00170849	0.540895
KLHL1	0.0017529	0.00624334	-0.89376
ODF2	0.00176108	0.00179282	0.547773
MAPK7	0.00178086	0.00172277	0.536327
DDOST	0.0017886	0.0017185	0.534229
TACC2	0.00178995	0.00175719	-0.538007
CASP2	0.00179437	0.00179583	0.543029
TIMELESS	0.00179943	0.00184955	0.553533
MARVELD1	0.00180291	0.00176616	0.542406
CLEC5A	0.00180437	0.00176996	0.536773
AP4S1	0.00181605	0.00178539	-0.537554
ZBTB16	0.00182189	0.0017715	-0.536141
HYAL1	0.00182907	0.00180016	-0.540485
SYNGR3	0.00182911	0.0018222	-0.539928
CABP1	0.00183957	0.00187806	-0.545916
CCBL1	0.00184029	0.00177875	-0.531297
SFTPD	0.00184075	0.00216412	-0.464378
AC096574.5	0.00184242	0.0197855	-1.67329
H1F0	0.00184629	0.00180194	-0.535158
SMC4	0.00185166	0.00181146	0.53558
SOCS2	0.00185422	0.00183647	0.5421
AC007743.1	0.00185449	0.00325498	-0.542961
IQGAP3	0.0018598	0.00189956	0.548838
TMEM5	0.00186721	0.00187318	0.545449
MMS19	0.00187384	0.00186033	-0.542499
KCNB1	0.00187853	0.00187999	-0.540014
RP11-106M7.1	0.00188018	0.00499675	-0.772132
FAM19A2	0.0018865	0.00191386	-0.544662
NRSN1	0.00193218	0.00189278	-0.533217
EIF2B1	0.00194686	0.00196296	0.544938
LPCAT4	0.00196287	0.00198907	-0.541794
NOP16	0.00196806	0.0020283	0.549898
PCDHGB4	0.00197679	0.00192615	-0.529213
CEP135	0.00198335	0.00204226	0.549108
ILF3-AS1	0.00198989	0.00187768	-0.525931
CAPN5	0.00199032	0.00190676	0.528883
STK32C	0.00199214	0.00194572	-0.53341
CACNB2	0.00200238	0.00195677	-0.53201
HEATR2	0.00200248	0.00191783	0.526722
UPB1	0.00200704	0.00476717	-0.686177
SRSF9	0.00202801	0.00197388	0.531947
RP11-475N22.4	0.00203008	0.00255828	-0.446352
RP11-245J24.1	0.0020324	0.00314129	-0.507501
RP11-707M1.1	0.002039	0.00406567	-0.595518
RP11-324H6.5	0.00204825	0.00222739	-0.483252
HSPA1B	0.00204875	0.00201567	0.532263
RP11-18I14.10	0.0020536	0.00199531	-0.532329
TMEM59L	0.00207339	0.0021337	-0.541066
SRPRB	0.00208	0.0020093	0.525218
LIFR-AS1	0.00211074	0.00208855	-0.528877
FENDRR	0.00211427	0.00279961	-0.458897
GK	0.00211587	0.00206351	0.529005
BCKDHA	0.00211595	0.00210941	-0.531176
FAM65C	0.00212048	0.00204709	0.526354
TTC26	0.00214421	0.00210506	0.53095
TRABD2A	0.00215407	0.0022648	-0.532148
TRPM3	0.0021572	0.00221355	-0.512035
DLGAP1	0.00216161	0.00209424	-0.524057
GPR83	0.00216625	0.00364834	-0.533702
PDAP1	0.00216784	0.00212914	0.52579
MSN	0.00217167	0.00208901	0.523282
MMP14	0.00218242	0.00210874	0.520927
FLNC	0.00218524	0.00211266	0.522415
RTN2	0.0021962	0.00222522	-0.534283
KCNJ11	0.00220987	0.00224596	-0.534419
RCC1	0.00221158	0.00225665	0.539707
CDK2	0.0022161	0.00217897	0.529711
TMEM55B	0.00222074	0.00218812	-0.528895
KDELR2	0.00222355	0.00214666	0.526053
MAGT1	0.00223675	0.00224204	0.53269
CD8BP	0.0022376	0.00405961	-0.567048
HIST1H2BJ	0.00224197	0.00225152	0.528569
CD93	0.00224503	0.00215044	0.518532
BZW2	0.00225207	0.00218803	0.523496
TNNT2	0.00225878	0.00263299	-0.459856
KCNMA1	0.00226984	0.00228749	-0.531164
PLAT	0.00227435	0.00220988	0.521786
CALB1	0.00228403	0.00257472	-0.497251
PXDN	0.00228988	0.00229591	0.527154
PSMC2	0.00229068	0.00223346	0.523643
OR8T1P	0.00229186	0.00357694	-0.513887
EPHA7	0.00229683	0.00272708	-0.445307
GABRA5	0.00233202	0.00273515	-0.467015
GPR162	0.00233644	0.00240208	-0.53584
CDK13	0.00234919	0.00237372	0.529061
SLC2A10	0.00235229	0.00234482	0.530761
GYPC	0.0023603	0.00226864	0.517117
FANCF	0.00238193	0.00233941	0.524737
INHBA-AS1	0.00239794	0.00496569	-0.630423
NKIRAS2	0.00240347	0.00240717	0.528445
CDH9	0.002405	0.00356033	-0.484742
RP11-574F21.2	0.00240511	0.00364179	-0.499526
KLRF1	0.00240615	0.00430165	-0.556033
IL17D	0.00242603	0.00244821	-0.528409
DOCK9-AS2	0.00243338	0.0026008	-0.489382
CDC6	0.00243481	0.00244398	0.531972
RP11-886D15.1	0.00243624	0.00431125	-0.556305
EZH2	0.00243708	0.00245562	0.528964
TRIM54	0.0024468	0.00288004	-0.445693
CBLN1	0.00247921	0.00277211	-0.473134
CEND1	0.00248766	0.00246297	-0.521164
EPB41L4B	0.00249095	0.0027221	-0.482828
PSMD14	0.00249408	0.00252328	0.532819
RP11-50E11.3	0.00249409	0.00416595	-0.534716
PNMA5	0.00250228	0.0036867	-0.483179
RPS25	0.00250912	0.00251923	-0.525175
FAM126A	0.00251421	0.00253783	0.526629
KLHDC8A	0.00251891	0.00254329	0.526601
NRGN	0.0025235	0.00248129	-0.518411
MYD88	0.00255253	0.0024683	0.515301
NSMCE4A	0.00255431	0.00255418	-0.524072
TSNARE1	0.00255459	0.00249973	-0.520568
BSPRY	0.00256495	0.00379525	-0.485279
LIAS	0.00257957	0.00258423	-0.524626
RP11-482M8.3	0.00258679	0.00382956	-0.484989
SSTR1	0.00259777	0.00347409	-0.451628
YPEL4	0.00260637	0.00256447	-0.523657
LZTS3	0.00262206	0.00262403	-0.52101
BTNL9	0.00262428	0.00252416	-0.512215
BACE2	0.002626	0.00251676	0.509167
COPG1	0.00262754	0.00256698	0.516448
HYAL2	0.00262867	0.00252425	0.510694
TTC27	0.00266371	0.00261864	0.516308
NHP2L1	0.00266657	0.00267194	-0.519748
MSR1	0.00266938	0.0025601	0.507864
ITPK1	0.00267213	0.00265342	-0.52016
SRFBP1	0.00269984	0.00270086	0.519872
VTN	0.00270409	0.00263536	-0.513757
PDLIM3	0.00272128	0.0026347	0.51351
MPZL3	0.00272139	0.00225039	0.466117
RP1-34H18.1	0.00272426	0.00482034	-0.554662
DACH2	0.00273424	0.00356084	-0.451933
CUX2	0.00273523	0.00357971	-0.451863
ARHGEF26-AS1	0.00273587	0.0027053	-0.516087
PTPRB	0.0027484	0.00270409	-0.516757
HOXA-AS2	0.00275717	0.00236535	0.476229
PELI3	0.00275814	0.00277948	-0.527056
WNT5B	0.00276331	0.0026152	-0.512491
IGSF21	0.00276993	0.00270572	-0.510449
CABP4	0.00277558	0.00271439	0.513401
TRAF3IP2-AS1	0.0027815	0.00269046	-0.508461
PLK1S1	0.00278988	0.00274227	-0.512665
MYO16	0.00280323	0.0026851	-0.505978
CALY	0.0028065	0.00274334	-0.511692
MYH7B	0.0028139	0.002735	-0.510001
CBX8	0.00281671	0.00285977	0.520203
VPS33B	0.00282057	0.00274942	-0.512668
RP11-285F16.1	0.00288101	0.00289718	-0.49681
AP1S3	0.00288824	0.00256294	0.481542
AC003102.3	0.00290305	0.00405655	-0.467829
MYBPH	0.00290729	0.0025841	0.482544
CAB39L	0.00291319	0.00290044	-0.514917
CTD-2380F24.1	0.00291542	0.00348331	-0.432908
RP11-806L2.2	0.0029174	0.00875482	-0.867529
KLHL35	0.0029252	0.00300067	-0.523672
OPRK1	0.00293718	0.00538132	-0.571129
GABARAPL2	0.00294785	0.00284934	-0.50538
CP	0.00295299	0.00284686	0.505642
MRPL43	0.00295354	0.00299412	-0.517701
RP11-38L15.3	0.00297121	0.00293894	-0.516316
ELK3	0.00303784	0.00293635	0.503512
ABHD8	0.00305987	0.0030605	-0.512801
SEPHS1P6	0.00306463	0.00548423	-0.563378
HOXD10	0.00306687	0.0029257	0.503161
RP11-460E7.8	0.0031018	0.00394834	-0.432968
TUBB	0.00312178	0.00310004	0.513642
LARP4	0.00312296	0.00312726	0.511784
SLC35C1	0.00312493	0.00301448	0.499137
GOT1	0.00312841	0.00308204	-0.50716
SPOCK2	0.00313836	0.00337233	-0.53453
SLC43A3	0.00314656	0.00302312	0.499069
CBX7	0.00314826	0.00307952	-0.509725
LRRTM3	0.0031704	0.0030761	-0.499712
SLC30A7	0.00317864	0.00318087	0.510094
STARD10	0.00318578	0.00312851	-0.50752
IGF2BP3	0.00319691	0.00331271	0.520596
RAB42	0.00321091	0.00315651	0.504267
RP11-81K13.1	0.00321478	0.00583066	-0.581097
DCTD	0.00323284	0.00317269	0.507018
LL22NC03-86G7.1	0.0032843	0.00344788	-0.522327
HTR2C	0.00328639	0.00903041	-0.826368
SEPN1	0.00328805	0.00317712	0.500605
TPTE2P1	0.00328988	0.00383562	-0.478335
SPINK8	0.00329749	0.00325044	0.509646
PSMD2	0.00330064	0.00327566	0.508513
CLIC5	0.00332345	0.00544397	-0.519995
PLOD2	0.00334662	0.00323537	0.497018
RP11-1299A16.3	0.00335339	0.00634057	-0.58714
RP13-131K19.2	0.00335965	0.00341004	-0.499927
PTK7	0.0033597	0.00333168	0.507369
SDHA	0.00337764	0.00325507	-0.495304
FAM182A	0.00338027	0.00329362	-0.498446
C9orf64	0.00339525	0.00327881	0.498681
GNL3	0.00339947	0.00337074	0.507075
GABRA1	0.00341764	0.00406912	-0.422634
DENND6B	0.00343846	0.00336482	-0.500513
PIP5KL1	0.00345009	0.00340504	-0.507517
DACT3	0.00346139	0.00348978	-0.50911
TAX1BP3	0.00346762	0.0033493	0.496568
IFT81	0.00349108	0.00354744	0.51029
CRB2	0.00349788	0.00341071	0.49941
ANGEL1	0.00350341	0.00341148	-0.497563
RUNDC3A	0.0035074	0.00344027	-0.499134
OPTN	0.00351492	0.0035293	-0.510996
ABHD1	0.00352301	0.00350419	-0.504415
ZBED3	0.00353425	0.00345992	-0.498148
CACNA1C-AS2	0.00353612	0.00362302	-0.474792
BRINP1	0.00354293	0.00351909	-0.503497
REM1	0.00355589	0.00415149	-0.430427
WBSCR16	0.00357765	0.00352674	0.499722
RP11-543C4.1	0.00358139	0.00474829	-0.440494
AEBP1	0.00359327	0.0035299	0.500905
RDH10	0.00360995	0.00348242	0.492253
WIF1	0.00361229	0.00458366	-0.428767
THYN1	0.00362495	0.00357295	-0.498223
TSPAN7	0.00363536	0.00360678	-0.499532
SNAI3-AS1	0.00365437	0.00377592	-0.515094
PLA2G4C	0.00365505	0.00355453	-0.492832
FBXL15	0.00366816	0.00373401	-0.509069
ANXA5	0.00367172	0.00362306	0.502323
UROS	0.00368682	0.00372883	-0.506082
ARHGAP36	0.00368738	0.00392849	-0.483644
EMP1	0.00368753	0.00364375	0.498609
CCDC109B	0.00368876	0.003598	0.495809
AC079341.1	0.00369165	0.0108611	-0.888256
PLCXD3	0.00369304	0.00461845	-0.424851
FAM20C	0.00369311	0.00360645	0.495005
DENR	0.00369479	0.00364032	0.503339
PLOD3	0.00370218	0.00362689	0.494636
TCP10L	0.00370373	0.00362314	-0.494124
AMER2-AS1	0.00370615	0.00569728	-0.495566
GPR21	0.00372381	0.0068799	-0.583209
UQCRC2	0.00374467	0.00369895	-0.495821
TBR1	0.00377445	0.00435912	-0.427687
KCNC1	0.00377749	0.00375836	-0.499076
NDST2	0.00378405	0.00376527	-0.505268
LRP4	0.00378745	0.00366857	-0.491703
C1QTNF6	0.00378777	0.00374403	0.497211
AKR1C2	0.00378999	0.00423533	-0.461232
CENPK	0.00380521	0.00379565	0.503949
SZRD1	0.00381017	0.00370196	0.493566
BBS2	0.00383592	0.00385439	-0.503094
PLIN1	0.00384624	0.00411058	-0.45064
MDK	0.00384859	0.00370652	0.486727
GPIHBP1	0.00386751	0.0037473	-0.491671
MED29	0.00387278	0.00383258	-0.497896
TNR	0.00387901	0.00379949	-0.490777
ENHO	0.00388542	0.00376134	-0.489909
IMPG1	0.00390248	0.0131794	-0.960933
SHF	0.00390276	0.00397337	-0.505827
SHC1	0.00390378	0.00376541	0.487007
YKT6	0.00390937	0.00384212	0.493979
RP11-389K14.3	0.00391372	0.00221457	0.583017
HOXA3	0.00391625	0.00341246	0.457876
CRTC1	0.0039234	0.00379784	-0.487964
SPHKAP	0.00392974	0.0049209	-0.424175
ACVR1C	0.00393073	0.00684605	-0.555977
CEP55	0.00394175	0.00384177	0.492141
PCBP3	0.00397047	0.00394478	-0.500203
RP11-347E10.1	0.0039734	0.00352785	0.461802
SLC6A7	0.00399128	0.00519255	-0.439936
MCM2	0.00399905	0.00401383	0.500822
PPP2R2D	0.00400202	0.00396823	-0.498277
CTD-2377O17.1	0.00400473	0.0040383	-0.502334
PANX2	0.0040089	0.00391112	-0.48969
NRL	0.00401702	0.0040059	-0.498265
CLSPN	0.00401822	0.00401876	0.498231
SLC25A5-AS1	0.00403511	0.00399066	-0.496485
RP11-573D15.2	0.00403757	0.00553234	-0.451684
NAGS	0.0040496	0.00402052	-0.496718
GPX7	0.00405314	0.00404858	0.501851
TPM4	0.00405439	0.00389687	0.489273
RP11-328J6.1	0.00406487	0.00595497	-0.47363
NEU1	0.00406565	0.00388498	0.48585
UTP3	0.00408707	0.00407592	0.492537
XKR7	0.00409007	0.00621078	-0.490786
WNT7B	0.00409451	0.00427949	-0.462331
SCG3	0.00409526	0.00407873	-0.493653
BEX2	0.00411643	0.0041566	-0.497066
AD000684.2	0.00411704	0.0044955	-0.446724
ANGPTL4	0.00413139	0.00403809	0.490581
RP13-514E23.1	0.00413163	0.0040824	-0.492703
FKBP14	0.00413628	0.00411078	0.49367
SLC26A2	0.00413941	0.00401625	0.486843
SLC25A23	0.00414954	0.00411339	-0.492169
NMI	0.00415752	0.00402181	0.485627
SLC25A41	0.00418344	0.00478384	-0.422926
KCNC2	0.00418614	0.00487401	-0.417351
PDCD4	0.00418774	0.00424117	-0.50225
PI4KA	0.00419606	0.00413086	-0.492508
RNF216P1	0.00419884	0.00406027	0.484682
KIF23	0.00420254	0.00416735	0.495087
LCE1E	0.00420652	0.0095981	-0.730863
BEX1	0.00420815	0.00416197	-0.492288
MRC2	0.00420955	0.004103	0.485293
STK3	0.00421486	0.00422107	0.493328
PVALB	0.00425823	0.00469886	-0.438442
TNFRSF12A	0.00426822	0.00416423	0.486812
BRPF1	0.00428437	0.00423253	0.489075
GNRHR2	0.00429192	0.00415314	-0.484699
GGTA1P	0.00429491	0.00436424	-0.497724
STAT3	0.00429629	0.00422679	0.489424
CELSR1	0.00430656	0.00426725	0.491322
GAL3ST4	0.00431285	0.00417478	0.483582
PINK1	0.00432039	0.00422403	-0.486669
PDPN	0.00432386	0.00420902	0.487581
CTB-36H16.2	0.00432406	0.00432865	-0.492581
SYT5	0.00432687	0.00422065	-0.487094
RP1-111C20.4	0.00432844	0.00425865	-0.488703
MRPS16	0.0043427	0.00433809	-0.493446
RP11-353K11.1	0.00434741	0.00461423	-0.458974
CA3	0.00435681	0.00422426	0.485739
PRLHR	0.00437282	0.00693161	-0.510779
CCT7P2	0.00437505	0.01385	-0.95953
MAP3K7CL	0.00438595	0.0042745	0.488637
FBXO31	0.00438623	0.00434304	-0.493679
C1orf233	0.00441016	0.00429408	-0.483977
PPP1R1A	0.00442019	0.00431048	-0.48623
MECR	0.00442368	0.00433941	-0.484127
RAP2B	0.00442539	0.00428285	0.481504
AC005330.2	0.00444074	0.00444482	-0.489633
REP15	0.00444543	0.00297194	0.484963
C2orf44	0.00444564	0.00441161	0.489176
FRMPD1	0.00444739	0.00521143	-0.416867
NUP107	0.00449117	0.00461901	0.501888
ARRDC2	0.00450074	0.00442896	-0.487693
MTBP	0.0045289	0.00457254	0.496599
STAR	0.00454132	0.00596481	-0.437372
CLU	0.0045547	0.00441768	0.482989
C2orf66	0.00455852	0.00400979	0.449129
TIPIN	0.00455882	0.00450222	0.491037
CACNG3	0.00457516	0.00558084	-0.413806
CLEC3B	0.00458994	0.00449476	-0.482717
TPST1	0.00459306	0.00448323	0.483917
KIF20A	0.00459417	0.00460131	0.492923
TAF1A	0.00459508	0.00459517	0.49332
URB2	0.0046179	0.0046082	0.489134
RINT1	0.00463967	0.00468731	0.493535
TEAD4	0.00463982	0.00456477	0.484592
IDH1	0.00464183	0.0045456	0.48699
HIST2H2BE	0.00464302	0.00465324	0.488243
C1QL2	0.00464494	0.00510853	-0.44968
RP11-1275H24.1	0.00465405	0.00463948	-0.493881
RBM15B	0.00468195	0.00453216	0.478319
PPP1R3E	0.00469593	0.0046264	-0.486199
RP11-490M8.1	0.00470052	0.00475021	-0.492193
SLC25A48	0.00471349	0.00456318	-0.477496
CTD-2562J17.7	0.00472971	0.00475939	-0.488777
VSNL1	0.00473207	0.00481208	-0.495906
PALLD	0.00474095	0.00462365	0.480962
PEBP1	0.00474437	0.00487499	-0.49404
BIRC2	0.00474651	0.00463986	0.481691
COPZ1	0.00474838	0.00461054	0.480012
HIST1H4H	0.00477045	0.004739	0.482788
AC012593.1	0.00479606	0.00920886	-0.628548
FAM19A5	0.00480187	0.00473446	-0.481799
TBX15	0.00480311	0.00472151	0.487523
CRYM	0.00481477	0.00484319	-0.488531
HOXA1	0.00481575	0.00400994	0.430164
CALB2	0.00482721	0.00491825	-0.49245
RP11-445H22.3	0.0048296	0.00611976	-0.422422
RP4-719C8.1	0.00483154	0.00757275	-0.50527
RNF212	0.00483918	0.00539793	-0.432465
ABTB1	0.00485346	0.00478369	-0.482653
APBA2	0.00485469	0.00477697	-0.481296
PARD6G	0.00487437	0.0047977	0.482149
RAI14	0.00487662	0.00472207	0.481732
COL4A1	0.00488879	0.00473715	0.477016
FBXO44	0.00490486	0.00484604	-0.48413
DZIP1L	0.00491194	0.004965	0.489703
NFE2L3	0.00492461	0.00480455	0.479283
RP5-884G6.2	0.00493398	0.00497169	-0.476858
RP11-398C13.6	0.00493666	0.00487229	-0.485685
DCHS1	0.0049438	0.00494381	0.486043
LRRC27	0.00494522	0.00485612	-0.483354
DMTN	0.00495143	0.00498651	-0.486909
CFTR	0.00495425	0.00822275	-0.535094
HIST1H4I	0.00496218	0.00417363	0.429515
GSTO2	0.00496709	0.00497056	-0.486482
HSD17B13	0.00496742	0.00235068	0.673813
LINC00634	0.00497533	0.00493653	-0.483287
TSKU	0.00498314	0.00483622	0.475587
SLC26A4	0.00498469	0.00707159	-0.463527
EVI5L	0.00499285	0.0049754	-0.484561
RP11-451M19.3	0.00499357	0.00568372	-0.417815
FRS3	0.00500118	0.00493442	-0.480009
SPG21	0.0050041	0.00484604	0.473559
RP11-643M14.1	0.00501871	0.00506123	-0.463014
VDR	0.00502833	0.00418684	0.427939
TMEM39A	0.00503663	0.00507126	0.484688
RP11-420N3.2	0.00503943	0.0104629	-0.679413
INPP5J	0.00503952	0.00499468	-0.48322
PMM2	0.00504968	0.00489489	0.474588
RP6-24A23.3	0.00504992	0.0142144	-0.907411
PRKCG	0.00507013	0.0056243	-0.42075
ZNF26	0.00507477	0.00508074	0.484794
ALDOC	0.00509008	0.00505123	-0.481631
SSTR2	0.00509644	0.00494613	-0.474723
ABCC3	0.00511549	0.00495923	0.473531
GBP3	0.00511641	0.00497299	0.475323
SSTR3	0.00513695	0.00847189	-0.532842
LINC00152	0.005137	0.00502491	0.476903
AC005154.7	0.00515806	0.00508338	-0.481535
PLK3	0.00516302	0.00501849	0.474024
DEAF1	0.00518162	0.00504286	-0.472869
CCZ1B	0.00519109	0.00523707	0.483367
PRICKLE3	0.00519553	0.00505408	0.474236
KHDRBS2	0.0052087	0.00752694	-0.470497
SUPT16H	0.00523332	0.00512067	-0.475256
CTHRC1	0.00524626	0.00514263	0.475756
IQSEC3	0.00525287	0.00529911	-0.484523
AC091878.1	0.00525554	0.0118438	-0.7349
STIP1	0.00526001	0.0051304	0.473844
GRPEL2	0.00527681	0.00528012	0.483057
RP11-1017G21.5	0.00527684	0.00511357	-0.478462
ATL3	0.00528151	0.00519396	0.477442
ANKRD18CP	0.00529522	0.00055657	1.59653
MGAT5B	0.00530063	0.00516177	-0.472917
MUL1	0.00533265	0.00521319	0.476748
SPOCK1	0.00533685	0.00532362	-0.481968
CA12	0.00535379	0.00521135	0.471917
PTGDR2	0.00536287	0.00625541	-0.399847
SCUBE2	0.00537447	0.00533215	0.481428
EPHA10	0.00537895	0.00608334	-0.40925
NR1I3	0.00538375	0.00532514	-0.476794
RNF19A	0.00538512	0.00534304	0.47723
RP11-20B24.7	0.00539094	0.00401499	0.446733
CTB-1I21.1	0.00540075	0.0090603	-0.5431
RP11-66B24.4	0.00544548	0.00752079	-0.455099
TXLNA	0.00545499	0.00543816	0.478832
CTA-221G9.11	0.00546436	0.0125855	-0.752392
VAMP1	0.00549437	0.00539365	-0.475609
SYT3	0.00552739	0.00547627	-0.475427
DNAJC12	0.00553285	0.00555637	-0.47952
ANXA2P2	0.00555254	0.00502776	0.44779
LAMB4	0.00556172	0.00473123	0.426114
NEK6	0.00556922	0.0054242	0.469798
CHI3L1	0.00561953	0.00544995	0.467248
NOP14	0.00562145	0.00561905	0.477075
RP11-731C17.2	0.00562152	0.00557334	-0.474405
CTGLF12P	0.00562275	0.00549913	-0.469844
ATP6V1E1	0.00564104	0.00566966	-0.479353
EIF3L	0.00564874	0.00567602	-0.477565
CGRRF1	0.00565628	0.00548388	-0.466556
SPTBN4	0.00565991	0.00551707	-0.470541
AC009120.5	0.00566904	0.00562198	-0.459347
CUEDC2	0.00567198	0.00573996	-0.48127
PODNL1	0.00568219	0.00551431	0.466267
CTD-2081K17.2	0.00569088	0.00651399	-0.407296
FLYWCH1	0.005701	0.00568758	-0.481417
DCXR	0.00572341	0.0056799	-0.472752
COL1A2	0.00574456	0.00558943	0.468877
NUP35	0.00575021	0.00562153	0.46954
OSR2	0.00576095	0.00532129	0.453215
CDH7	0.00576332	0.00905459	-0.504615
CLIP3	0.0057715	0.00570543	-0.472293
GJD2	0.00577833	0.00999085	-0.567901
TNK2	0.00578305	0.00575755	-0.473384
C1orf131	0.00579248	0.00587234	0.481688
TBC1D26	0.00580362	0.00910543	-0.507421
PDE11A	0.0058077	0.011809	-0.664733
ZNF35	0.00581171	0.00584096	0.478263
RP11-156E8.1	0.00581209	0.00566129	-0.471798
CYP46A1	0.00581724	0.00583012	-0.473885
BEST4	0.00581946	0.00540858	0.451864
NTN4	0.00583896	0.00587142	-0.476433
MT-RNR1	0.005914	0.00582612	-0.471764
CPNE5	0.00591787	0.00577314	-0.468746
SLC16A1	0.00593083	0.00602922	0.480039
CTD-2296D1.2	0.0059686	0.00907423	-0.493096
LINC01010	0.00598053	0.0173058	-0.92561
ZNF385C	0.00598887	0.0059134	-0.469602
ZBTB9	0.0059992	0.00592638	0.470415
AAED1	0.00604042	0.00606238	0.479196
TUBB6	0.00606076	0.00597678	0.469743
PLA2G4A	0.00608088	0.00595524	0.468696
AL009178.1	0.00610694	0.00415937	0.499832
TMEM191C	0.00612038	0.00601937	-0.468592
PDCD6IP	0.00612857	0.00621106	0.475393
SUPV3L1	0.00615551	0.00607886	-0.467266
TUBG2	0.00618184	0.00610226	-0.46729
NRG3	0.00620397	0.00620067	-0.475024
ZFYVE21	0.00621675	0.00617944	-0.468895
HAT1	0.00622414	0.00617197	0.472566
DAG1	0.00622894	0.00610357	0.464993
PMM1	0.00624635	0.00631555	-0.474411
RP11-268P4.5	0.00626038	0.00708096	-0.405495
MAB21L1	0.00629502	0.00537781	0.420119
PHEX	0.00629814	0.00630639	0.470749
SLFN11	0.00630245	0.00625445	0.468961
RP11-91I8.3	0.00630978	0.00717641	-0.402294
IFRD1	0.00631792	0.00622037	0.466533
ADPRH	0.0063386	0.00617239	0.463832
BMP1	0.00634248	0.00633531	0.470896
RP3-523C21.2	0.00634574	0.00947443	-0.486306
ERCC2	0.00635736	0.00628597	-0.466972
CNRIP1	0.00639559	0.00648564	-0.472853
ERGIC1	0.00640122	0.0062247	0.460211
DYNLL1-AS1	0.00641208	0.00628325	0.466473
GTPBP8	0.00642614	0.00645727	0.47263
SRPX2	0.00647851	0.00629381	0.458778
PCDHGA6	0.00648478	0.0064368	-0.464606
ENO1P1	0.00651099	0.000819833	1.55015
SLC39A1	0.00653071	0.00634876	0.45905
RNF103-CHMP3	0.00654823	0.0120778	-0.615892
GRIK5	0.00655576	0.00655787	-0.468513
PCDH18	0.00657688	0.00647063	0.464735
SREBF2	0.00659665	0.00647223	-0.460769
SEC13	0.00659836	0.00646648	0.464535
CKMT1B	0.00663322	0.00659108	-0.466202
RPL9P8	0.00665938	0.00673321	-0.471088
TCEAL5	0.00668391	0.00674855	-0.470563
SLC26A4-AS1	0.0066889	0.00770126	-0.392587
PLK1	0.00669187	0.00665058	0.467226
WDR63	0.00671908	0.00564772	0.40994
ALPK3	0.00673974	0.00678308	0.468528
RP11-359E3.4	0.00674552	0.00864297	-0.416885
COL5A1	0.00674553	0.00658376	0.459889
SRRM4	0.00678884	0.00799782	-0.39364
PPP1R1B	0.00680128	0.00661534	-0.456351
APLN	0.00681633	0.00669665	0.462121
TSC22D1	0.00682731	0.00673064	-0.463425
FANCD2	0.00682857	0.00689048	0.473908
PDE8B	0.00684465	0.0067419	-0.460594
TMCO1	0.00687034	0.00673362	0.460077
DPYD	0.00689829	0.0067363	0.457159
TGFBR3	0.00690228	0.00682564	-0.463086
MYO15B	0.00690619	0.00677927	-0.458291
RP11-219G17.4	0.00690752	0.00541262	0.427479
PAXBP1	0.00691462	0.0069398	0.468088
WARS2	0.00691723	0.00676278	0.466084
RP11-112H10.4	0.00691771	0.00469559	0.494106
MELK	0.00692118	0.00682349	0.463571
RGS7	0.00692289	0.00699799	-0.468097
CENPL	0.00692816	0.00696677	0.469572
SNHG10	0.00693443	0.00670882	-0.457213
CROT	0.00696929	0.00687632	0.461448
HCN1	0.00697667	0.00970665	-0.450356
RUVBL1	0.00697783	0.00691713	0.467012
LLPH	0.00700327	0.00688099	0.45976
CTD-2383M3.1	0.00700331	0.0121698	-0.568628
AGA	0.00702325	0.00679176	0.45665
MN1	0.00703274	0.00696861	-0.46093
RRM2	0.00704073	0.00693434	0.461549
TBC1D13	0.007046	0.00692761	-0.456688
OCIAD2	0.00707109	0.00691401	0.457851
SIK3	0.00708703	0.00691764	-0.454871
FAM129A	0.00713305	0.00701222	0.45872
BTBD19	0.00713798	0.00699997	0.454974
REST	0.00713809	0.00724261	0.466053
ASPHD1	0.00713923	0.00728314	-0.47386
AC137723.5	0.00714498	0.0190085	-0.929585
HOXA2	0.00715907	0.0062204	0.415444
TMEM194A	0.00716061	0.00724915	0.471232
E2F6	0.00717793	0.0070532	0.458462
CKMT1A	0.00721459	0.00747907	-0.429586
TOR1B	0.00723189	0.00709801	0.458354
TGFBR3L	0.00723483	0.00707139	-0.453922
CCL19	0.00723871	0.00782523	-0.411871
BBS9	0.00724403	0.0072279	0.461062
ACTR10	0.00727681	0.00715211	-0.45598
SV2C	0.00735902	0.0128725	-0.576235
CDH18	0.00736009	0.00809854	-0.403221
DHRS13	0.00737012	0.00729713	0.460466
CTD-2035E11.4	0.00737128	0.00711817	0.453151
RPL9P9	0.00737995	0.00746251	-0.465216
RP11-423G4.7	0.0073846	0.0104901	-0.469012
TDG	0.00739826	0.00742155	0.462573
CTSK	0.00740558	0.00722778	0.45401
RPS24	0.00740734	0.00745196	-0.463776
CGREF1	0.00743972	0.00735867	-0.457837
RP11-574O7.1	0.00745145	0.0159514	-0.725011
NUTM2E	0.00745329	0.00902951	-0.397558
MAB21L2	0.0074765	0.00461329	0.551036
COL5A2	0.00749951	0.00736782	0.454037
PPIC	0.00749965	0.00740466	0.45764
CTD-2170G1.2	0.00750043	0.0137624	-0.614336
NEFH	0.00753049	0.00750253	-0.460647
NECAP2	0.00753618	0.00733111	0.449688
CTD-2013N24.2	0.0075462	0.00737182	0.457817
CD97	0.00755928	0.00743307	0.454874
BPI	0.00757299	0.00786597	-0.446995
SMS	0.00757652	0.00745187	0.454996
SLC17A7	0.00757656	0.00750592	-0.456583
SNPH	0.00758178	0.00772087	-0.467997
PTPRT	0.00758491	0.00838706	-0.398011
OTP	0.0075851	0.00691882	0.429814
RP11-341N2.1	0.00760902	0.00808456	-0.415644
RELT	0.00762586	0.00742951	0.450305
ATP6V0E2	0.00762918	0.00772295	-0.462722
TBC1D17	0.00763442	0.00748005	-0.451243
NOX4	0.00764056	0.0075527	0.456568
DNAJC2	0.00766384	0.0076484	0.460543
ZNF75A	0.00766712	0.00778298	0.465973
CD58	0.00766859	0.00753933	0.455669
CBLN4	0.00768557	0.0088571	-0.381106
STYK1	0.00770041	0.0126884	-0.549127
SLC52A3	0.00770268	0.00745977	-0.45025
DHX57	0.0077499	0.00799477	0.472495
RP11-415J8.3	0.00777744	0.0077478	0.456568
STT3A	0.00780268	0.00766877	0.451531
AC105053.4	0.00783971	0.0101145	-0.416601
GPHN	0.00789817	0.00768746	-0.445855
C11orf68	0.00789962	0.00792779	-0.45874
STK40	0.00791918	0.00772627	0.447793
ESM1	0.00791991	0.00772339	0.449409
HSPA5	0.00792134	0.00773926	0.451201
HFE	0.00792568	0.00766291	0.448921
RP11-203B9.4	0.00793189	0.00786164	0.456157
CNKSR2	0.0079332	0.00780205	-0.452622
FAM133A	0.00793879	0.00919692	-0.390194
RPL21	0.00794495	0.00794575	-0.456684
MARCH4	0.00794743	0.00883708	-0.407941
CWC25	0.00796925	0.00808567	0.463763
POFUT1	0.00798381	0.00779486	0.448031
HNMT	0.00799596	0.00811666	-0.461726
BUB1	0.00799732	0.00791239	0.454823
CHMP4BP1	0.00800427	0.00436798	0.604723
GAD1	0.00802752	0.00792113	-0.45053
NANP	0.00807829	0.00802459	0.458712
RP11-464F9.22	0.00808228	0.00845584	-0.417505
CRYZL1	0.00809935	0.00789674	-0.445934
ICAM5	0.00813327	0.00801547	-0.4516
CD44	0.00813748	0.00794028	0.447613
MT-CO2	0.00815286	0.00809109	-0.452851
GREM2	0.00815775	0.0113186	-0.450205
ATP5C1	0.00816857	0.0080967	-0.452174
STC1	0.00817071	0.00799958	0.450052
PTPRR	0.00817296	0.00925314	-0.384821
PMEL	0.00818672	0.00727295	0.413478
NODAL	0.00821292	0.00808425	0.452643
KIF5A	0.00821706	0.00810992	-0.450556
ATP8A2	0.00824095	0.00954773	-0.393394
DMRTC1B	0.00827023	0.00844465	-0.461873
CAMK1G	0.00827024	0.00889511	-0.418963
SLC25A24	0.00827096	0.00807279	0.446342
EMX1	0.00829222	0.00936215	-0.386156
TMEM209	0.00831583	0.00817965	0.447973
RP11-350N15.5	0.00833072	0.00837481	-0.459238
LOXL2	0.00833815	0.00812932	0.44532
CNTD1	0.00836154	0.00824593	-0.450353
HS6ST3	0.00838807	0.0110569	-0.423351
C11orf84	0.0083892	0.00823245	0.448157
EMILIN2	0.00840549	0.0082056	0.444648
AC112229.7	0.00840571	0.00941612	-0.389602
PSMC3IP	0.00842469	0.0084422	0.458837
PHF13	0.00843096	0.00840715	0.45198
CBLN2	0.00845453	0.00950919	-0.388698
TCEAL2	0.00846061	0.00858735	-0.459187
ABCC1	0.00846584	0.00852254	0.455305
RP4-575N6.4	0.00847791	0.010078	-0.386483
CTXN3	0.00848346	0.014696	-0.58091
RP11-508N22.13	0.00850611	0.00948746	-0.403718
LUCAT1	0.00851299	0.00725213	0.396787
PLEKHG1	0.00853815	0.00838676	0.447506
AP003068.23	0.00854178	0.00859552	-0.455343
LY86-AS1	0.00854624	0.0120837	-0.459903
CLIC4	0.00855007	0.00852588	0.456603
OSMR	0.00855765	0.00837312	0.446164
METTL7B	0.00857765	0.00846174	0.44739
IL1RAPL1	0.00858156	0.0106047	-0.401001
PCDHGB1	0.00861009	0.00853401	-0.449695
ZNF32	0.00862274	0.0085105	-0.447771
KPNA2	0.00862506	0.00853976	0.454069
NBPF15	0.00869131	0.00878266	0.456167
TSPYL2	0.00871627	0.00865928	-0.452613
SHE	0.00872766	0.00876844	-0.435531
NIP7	0.00873503	0.00877229	0.451266
PCDHGA2	0.00873785	0.00855878	-0.443773
PHYHIPL	0.00874253	0.00866455	-0.447137
ARHGAP11B	0.0088003	0.00878304	0.449296
MMP11	0.00881112	0.00860137	0.441346
FOPNL	0.00881503	0.00872687	0.447812
ECHS1	0.0088296	0.00893395	-0.455011
RCAN1	0.00883214	0.00869629	0.44575
TRAF5	0.00883679	0.00878313	0.449815
ARL13B	0.0088741	0.0090193	0.455772
CKB	0.00889636	0.00867903	-0.4402
FAM181A-AS1	0.00890876	0.00879898	0.447456
HNRNPH1	0.00891703	0.00893856	0.449888
PVT1	0.0089257	0.00890334	0.448308
LTF	0.00892645	0.00870648	0.440638
ATP6V0A1	0.00893598	0.0088497	-0.447001
DUSP26	0.00895309	0.0088616	-0.446336
ZC3HAV1L	0.0089555	0.00854427	0.431899
PRX	0.00896113	0.00897567	-0.452468
ACSS3	0.00898448	0.00878623	0.446473
LINC00263	0.00900293	0.00900634	-0.450464
APOL6	0.00900604	0.0087915	0.439712
PPP1CB	0.00900819	0.0089211	0.448151
PLEKHS1	0.00901233	0.00755416	0.387348
LMNB2	0.00902842	0.00896772	0.447851
ZNF540	0.0090381	0.0089171	-0.444166
DHX15	0.00903862	0.00924166	0.462198
FAM155A	0.00905189	0.00912344	-0.454922
CTAGE4	0.00905408	0.00239706	1.11488
GTPBP2	0.00906189	0.0090157	0.445495
TRGC1	0.00916153	0.0214947	-0.852676
NECAB3	0.00916465	0.00906491	-0.446682
SHCBP1	0.00920025	0.00907659	0.444193
AVPI1	0.00921185	0.00934914	-0.454472
TLN1	0.00925381	0.00907328	0.440927
AC013268.2	0.00925611	0.0130457	-0.461739
RP4-730K3.3	0.00926359	0.00904809	0.440886
MOXD1	0.00927754	0.00899748	0.439474
FAM182B	0.00928537	0.00924953	-0.445039
GRIA3	0.00929837	0.0091084	-0.438483
ARMCX4	0.00930351	0.00901912	-0.439947
RP11-467K18.2	0.00930773	0.0196905	-0.727338
RPRML	0.00932527	0.00957035	-0.422331
SDR16C5	0.00935637	0.0160866	-0.589209
MTERF	0.00935897	0.00942929	0.449036
SMARCA5	0.00936815	0.00931011	0.444244
RP11-497E19.1	0.00937902	0.0180426	-0.659397
LRRC7	0.00939329	0.010004	-0.411981
TTI2	0.00939812	0.00920312	0.440672
RP11-46J23.1	0.00939953	0.00924124	-0.441152
DTX3L	0.00939993	0.00918799	0.438745
PITPNC1	0.00943817	0.0093408	-0.440755
SLC25A18	0.0094391	0.00927328	-0.441555
SOWAHC	0.00944271	0.00935075	0.442927
RP11-367H1.1	0.00944468	0.00372474	0.847469
ME3	0.00945242	0.00950714	-0.451568
DRD1	0.00946132	0.0140929	-0.489571
DMBT1	0.00947391	0.0190775	-0.711334
FAM72B	0.00947446	0.00928308	0.438123
ADAM11	0.00947534	0.00924895	-0.437008
RP11-727F15.12	0.00948753	0.00930987	-0.438702
ABLIM1	0.00949431	0.00935019	-0.442052
TMEM229A	0.0095158	0.00948376	-0.447212
C12orf61	0.00952773	0.00905557	0.424442
TRIP13	0.00952924	0.00950353	0.447952
RP11-538D16.2	0.00953972	0.00455146	0.711945
REPS1	0.00954632	0.00940004	-0.440998
HIST1H2AD	0.00955475	0.00850558	0.401626
INTS6-AS1	0.00955734	0.00942191	-0.439567
RRS1	0.00959024	0.00948765	0.441174
LINC00910	0.00960394	0.00955884	-0.442728
LIF	0.00960569	0.00937926	0.435513
INPP5A	0.00961676	0.00954277	-0.445437
CYP2E1	0.00962513	0.00946871	-0.438821
DYM	0.00962881	0.00950779	-0.440645
CD14	0.00964641	0.00942124	0.435954
SLC10A3	0.00966455	0.00943831	0.435366
HAUS3	0.00966456	0.009784	0.451706
LA16c-380A1.1	0.00970356	0.00999483	-0.424646
NEIL3	0.00970406	0.00968429	0.447647
MLF1IP	0.00973884	0.00968258	0.446606
AGPAT6	0.00976612	0.00962238	0.441842
EAPP	0.0097669	0.0096961	-0.440669
MMP24-AS1	0.0098115	0.00981715	-0.44435
APOBR	0.00981708	0.00970305	0.438437
HIST1H3E	0.00984755	0.00993956	0.446973
CST1	0.00987716	0.00820573	0.387456
RP4-561L24.3	0.00989273	0.00978737	-0.440162
TRIAP1	0.0098955	0.00976525	0.442043
VPS51	0.00990197	0.0097528	-0.441431
TGFBI	0.00992593	0.00970135	0.435782
TMEM67	0.00995541	0.00994438	0.444358
FAM46B	0.00997812	0.00976523	0.435341
ZNF781	0.0099852	0.00998469	-0.442291
DOC2A	0.00999358	0.00984289	-0.439928
RP11-118K6.3	0.00999795	0.0103196	-0.422754
KIAA1614	0.0100067	0.0100614	0.446828
PHLPP1	0.0100088	0.00984817	-0.436411
RPS9P1	0.0100131	0.0112215	-0.380936
SLC2A11	0.0100263	0.00987761	-0.440964
FN1	0.0100308	0.00982148	0.437153
RSBN1L-AS1	0.0100334	0.00997571	0.445171
RP1-234P15.4	0.0100401	0.00993668	-0.441821
PARD6A	0.0100498	0.00996832	-0.440117
C10orf32	0.0100502	0.0100592	-0.44214
ROGDI	0.0100534	0.00997845	-0.4422
YAE1D1	0.0100547	0.0099889	0.445103
CUTC	0.0100622	0.0100623	-0.443837
EFNB1	0.0100778	0.0100643	0.442287
ACKR3	0.0100805	0.00994532	0.441128
BST1	0.0100953	0.00989548	0.436366
RP11-848G14.2	0.0101132	0.00965975	0.430091
NCAPD2	0.0101315	0.0100801	0.441334
GS1-72M22.1	0.01014	0.0114916	-0.370667
HIST1H2BD	0.0101452	0.010183	0.442038
PLK4	0.0101698	0.0101945	0.447997
SEPT3	0.0101923	0.0101335	-0.439985
GTPBP10	0.0102032	0.0101038	0.439903
CTC-425O23.2	0.0102982	0.011315	-0.380632
GAP43	0.0103129	0.0100994	0.440786
MEX3D	0.0103228	0.0101654	0.434549
CTD-3064H18.4	0.0103241	0.0146436	-0.460244
VGLL4	0.0103249	0.0101378	0.432529
TCERG1L	0.0103251	0.0147594	-0.470109
RARA	0.0103342	0.0103011	0.438888
KDELR3	0.0103424	0.0101862	0.437376
RP11-196G18.3	0.0103578	0.00831483	0.405604
DLL4	0.0103642	0.0101225	0.436996
LATS2	0.0103959	0.0101281	0.434328
RP11-64K12.10	0.0104018	0.0157426	-0.504968
SPAG17	0.0104364	0.00925971	0.395561
BTBD6	0.0104427	0.0105249	-0.444944
GABRD	0.0104602	0.0103933	-0.439261
IKBKE	0.010494	0.0102527	0.430791
SPON2	0.0104975	0.010334	0.434769
POLR3H	0.0104977	0.01032	-0.434318
DHRS11	0.0105019	0.0102684	-0.430081
C4orf47	0.0105055	0.0103777	0.439055
CTA-250D10.23	0.0105375	0.0113781	-0.38622
RGS11	0.010545	0.0102772	-0.433832
OSBPL5	0.0105638	0.0105387	0.438084
SPINK2	0.0107175	0.0132587	-0.394771
CTC-444N24.6	0.0107192	0.010727	-0.431402
DBR1	0.0107224	0.0106824	0.437442
KIAA2018	0.0107254	0.0110211	0.451694
CDCA4	0.0107287	0.0106319	0.43695
PRPF19	0.0107357	0.0106167	-0.435029
NR2F1-AS1	0.0107488	0.0108334	-0.440394
POM121L9P	0.0107706	0.0105457	0.429407
GRIK4	0.0107817	0.0106884	-0.436386
COL6A2	0.0107901	0.0106791	0.435324
SLC29A4	0.0107914	0.0107412	0.43851
HS2ST1	0.0107968	0.0105939	0.431958
RP1-269M15.3	0.0108181	0.0173092	-0.544604
BTN2A2	0.0108584	0.0106615	0.430083
MINA	0.0108607	0.0107046	0.43514
EN2	0.010861	0.0108192	0.438389
RP1-293L6.1	0.0108653	0.0137041	-0.403867
CANT1	0.010873	0.0106497	0.429502
HOOK1	0.0108803	0.0154331	-0.464854
SOD2	0.0108854	0.0105948	0.431703
TRPC5	0.0108947	0.0279184	-0.919489
ESYT1	0.0108986	0.0105872	0.428975
ABHD6	0.0109477	0.0109775	-0.440154
ZNF485	0.0109608	0.0108564	-0.435002
PCDHGA3	0.0110089	0.0109083	-0.432057
CTD-3049M7.1	0.0110177	0.0108807	0.4345
WDR11	0.0110218	0.0109529	-0.435485
TES	0.0110221	0.0107878	0.427951
DLGAP1-AS4	0.0110326	0.0142398	-0.413726
FMO2	0.0110408	0.0124506	-0.363253
FAM114A1	0.0110416	0.0107258	0.428321
WNT10B	0.0110478	0.0120437	-0.384133
FTSJ2	0.0110498	0.0108451	0.431907
SPATS2L	0.0110541	0.0108675	0.431308
TAF12	0.0110801	0.0108874	0.435334
MTSS1L	0.0110915	0.0109415	-0.432564
PSMD9	0.0110933	0.0110309	0.434535
NEGR1	0.0111283	0.0110247	-0.434838
CYP17A1-AS1	0.0111309	0.0117804	-0.393986
FEZF1-AS1	0.011141	0.0101035	0.399861
CA2	0.0111494	0.0109083	0.434084
RFT1	0.0111615	0.011007	0.431994
ZBTB25	0.0111619	0.0109472	-0.431142
ATP10A	0.011166	0.0110269	-0.431486
RP3-466P17.1	0.0111807	0.011905	-0.38847
IGFBP2	0.0111874	0.011063	0.431993
CHPF	0.0112089	0.010977	0.42883
CLTB	0.0112232	0.0113501	-0.439882
GNG3	0.0112285	0.0111661	-0.43416
SP1	0.0112324	0.0113387	0.438116
COL22A1	0.0112617	0.0111176	0.432154
PTPRM	0.0112645	0.0112633	-0.439511
UAP1	0.0112665	0.0110566	0.429284
CTD-2165H16.4	0.0112699	0.0118675	-0.39041
HSD11B1L	0.0112712	0.0110274	-0.426401
RP11-100M12.3	0.0112927	0.0134397	-0.377889
SLC35F4	0.0112991	0.00533387	0.737919
KIF14	0.0113059	0.0112536	0.440017
PRR4	0.0113438	0.0111048	-0.426789
GLRA3	0.0113938	0.0165068	-0.479271
SLC51A	0.011394	0.0112374	0.435989
SLITRK5	0.0113977	0.0113282	-0.434546
LSG1	0.0114093	0.0112425	0.430133
HBQ1	0.0114142	0.0124518	-0.388656
CDH20	0.0114391	0.0113349	-0.4323
C4orf50	0.0114411	0.0190622	-0.571337
ZNF554	0.0114452	0.0112086	-0.426668
CUL7	0.0114472	0.011198	0.425697
RP11-87E22.2	0.0114542	0.0288626	-0.914114
KSR2	0.0114746	0.0168222	-0.483326
SAMD11	0.0114874	0.0114254	-0.433962
SLC17A9	0.011532	0.011339	0.427056
GOLGA8K	0.0115325	0.00217866	1.41072
FSCN1	0.0115623	0.0113326	0.427646
UBE2QL1	0.0115786	0.0113849	-0.426687
SULT4A1	0.0115945	0.0115239	-0.432069
HERPUD1	0.011628	0.0116148	-0.434546
SHMT2	0.0116332	0.0117063	0.435837
MRP63	0.0116436	0.0117552	-0.436533
WDR92	0.0116481	0.0115689	0.432274
CDC42EP4	0.0116548	0.0115464	-0.429231
C17orf96	0.0116614	0.0114163	-0.423956
C8orf76	0.0116705	0.0119182	0.441924
EIF4E1B	0.0116839	0.0165972	-0.464483
FAM72D	0.0117034	0.0116381	0.433438
CTC-459I6.1	0.0117153	0.0153609	-0.417988
TMEM79	0.0117356	0.0116653	0.431172
KB-1125A3.11	0.0117566	0.0118938	-0.414817
LINC00693	0.0117613	0.0117345	-0.432426
FEZF1	0.0117737	0.0101382	0.38015
HSPD1	0.0117782	0.0116716	0.432585
KNDC1	0.0117823	0.0115452	-0.425543
LOXL3	0.0117914	0.0115338	0.423263
TBL2	0.0117972	0.0115898	0.425647
GPN1	0.0118093	0.0115699	0.425766
RP11-389G6.3	0.0118233	0.017357	-0.49018
CDIP1	0.0118383	0.0118676	-0.433511
ZNF571-AS1	0.0118463	0.0115947	-0.422946
TMEM254-AS1	0.0118912	0.0118204	-0.429086
SERTM1	0.011918	0.0170425	-0.469123
RP11-191L17.1	0.0119444	0.0117754	-0.425438
RP11-195B17.1	0.0119495	0.0118583	-0.427307
TMEM51	0.01195	0.01173	0.425832
DNAJC22	0.0119548	0.0117911	0.427449
SLC1A6	0.011958	0.0131564	-0.373067
PDLIM4	0.0119995	0.0117497	0.424155
EHD4	0.0120213	0.0117666	0.421868
PBK	0.0120308	0.0119358	0.432177
RP11-91J19.3	0.0120499	0.0119047	0.42768
PUS7	0.0120648	0.0120052	0.428791
EPB41L4A	0.0120667	0.0120718	0.431118
RP11-179B2.2	0.0120766	0.0135364	-0.361375
GTF3C4	0.0121367	0.0120887	0.429475
SLC25A27	0.012157	0.0121353	-0.431152
SLC32A1	0.0121577	0.0133529	-0.37287
CRYL1	0.0121716	0.0121524	-0.430127
MLLT6	0.0121734	0.0119827	-0.42685
C1RL-AS1	0.0121928	0.0119745	0.422537
KIAA0087	0.0122021	0.0490491	-1.41128
C6orf136	0.0122284	0.0120825	-0.426745
RPL21P75	0.0122454	0.0122357	-0.430366
ETS1	0.0122582	0.012159	0.426106
WFIKKN1	0.0122651	0.0120032	-0.420316
HPCA	0.0123007	0.0121091	-0.423261
CTC-239J10.1	0.012301	0.0155077	-0.400992
KLHDC2	0.0123361	0.0121884	-0.425038
ALG2	0.0123563	0.0121626	0.425072
C20orf203	0.0124052	0.0170398	-0.445242
CYP4F12	0.0124316	0.0130298	-0.38752
DEPDC1	0.0124351	0.0123273	0.429273
CTD-2023N9.3	0.0124926	0.0166192	-0.436404
PRSS23	0.0124979	0.0122571	0.421952
IBSP	0.0125011	0.0119123	0.409868
TNNI3K	0.0125095	0.012408	-0.42626
FAM213A	0.0125311	0.0125168	-0.429192
PEX11B	0.0125465	0.0125067	-0.427502
POLB	0.0125502	0.0122137	-0.420166
ACOT1	0.0125587	0.0125348	-0.426457
HDAC1	0.0125803	0.0124764	0.425874
KB-1517D11.4	0.012591	0.0177158	-0.460024
CTD-2015H6.3	0.0125994	0.0124944	-0.426272
SLC35B2	0.0125996	0.0123437	0.420188
LINC01057	0.0126186	0.0124399	0.424156
MEOX2	0.0126316	0.0120008	0.408436
COL23A1	0.0126358	0.0126022	-0.430199
FBXO5	0.0126558	0.0125869	0.429805
DDX60L	0.0126613	0.0124592	0.421189
COPG2	0.0126679	0.0126433	0.426509
ALOX12B	0.0126784	0.0214255	-0.59049
FBXW4	0.0126995	0.0126814	-0.432133
SLC9B1	0.0127204	0.0130743	-0.402102
KIF18A	0.0127324	0.0127868	0.434104
CA7	0.0127703	0.015505	-0.383394
CLPTM1	0.0127829	0.0127689	-0.425864
AC007092.1	0.0127842	0.0127324	-0.416795
CCNA2	0.012798	0.0126697	0.426617
SLC22A31	0.0128008	0.0208938	-0.559103
SEZ6L2	0.0128117	0.0127533	-0.428721
B3GNT1	0.0128205	0.0129731	-0.431586
SCN1B	0.0128278	0.0127308	-0.424824
PNMAL1	0.0128772	0.0127084	-0.423205
KPNB1	0.0128835	0.0127177	0.427933
MAST4	0.0128879	0.0128313	-0.426166
TNFAIP6	0.0128915	0.0127196	0.424414
MAPT-AS1	0.0129378	0.0125979	-0.418607
IGDCC4	0.0129427	0.0128319	0.426717
CLDN9	0.0129442	0.0142222	-0.367004
WDR1	0.0129452	0.0126984	0.418137
STEAP3	0.0129467	0.0127052	0.420733
SPSB3	0.0129667	0.0128219	-0.422666
F3	0.0129871	0.0130219	0.43031
CCDC74A	0.0129953	0.0128472	0.420989
PRRG2	0.0130226	0.0127305	-0.420793
E2F5	0.013024	0.012953	0.427361
CEP112	0.0130321	0.0130879	0.427335
CRHR2	0.0130428	0.0203108	-0.531636
SDCBP2	0.0130831	0.0129957	-0.42211
BRCA1	0.0130932	0.013258	0.432171
FRMPD4	0.0130945	0.0177539	-0.438064
FAM181A	0.0130951	0.0129414	0.423567
CYP4F35P	0.0131017	0.0172892	-0.424739
SLMO2	0.013104	0.0131884	0.432056
TNFRSF13C	0.0131289	0.0141628	-0.369312
RP11-285G1.14	0.013132	0.0144577	-0.362654
TBCE	0.0131368	0.0132901	0.431724
RP11-51J9.6	0.0131597	0.0133377	-0.404401
SNTB2	0.0131611	0.0131596	0.424731
RP11-497H16.7	0.0131771	0.0128966	0.415531
APOL4	0.0131774	0.0131925	0.429848
SOHLH1	0.0131919	0.0151505	-0.360436
SEC31B	0.0132098	0.0128811	-0.420945
ATP6V0A2	0.0132158	0.0132003	0.424015
STIL	0.0132819	0.0133719	0.428746
HOXA10	0.0132971	0.0131223	0.422994
ASPM	0.0133151	0.0133107	0.430485
TAS2R64P	0.0133537	0.000716874	2.47517
ABHD12	0.013354	0.0135362	-0.430223
CENPA	0.0133546	0.0132583	0.425146
TCEAL3	0.0133954	0.0133441	-0.42265
MTERFD1	0.0134331	0.0134074	0.42827
PHTF2	0.0134538	0.0134744	0.426428
CORO6	0.0134554	0.0132435	-0.419315
CTD-2319I12.4	0.0134697	0.0132761	-0.420335
FAM87A	0.0134781	0.02773	-0.756443
RBFOX3	0.01348	0.0132355	-0.417401
NUMA1	0.0134841	0.0133918	-0.424425
RP11-849F2.8	0.0134893	0.0132693	-0.418336
FBXO25	0.0134913	0.0134546	-0.421442
RP11-452L6.7	0.0135018	0.0134387	-0.421972
SYCE1	0.0135018	0.0165474	-0.388094
COL8A1	0.0135029	0.0132533	0.415948
SUCO	0.0135682	0.0136647	0.426941
GALNT3	0.0135704	0.013663	0.431104
DHRS12	0.0135939	0.0133653	-0.421772
RGCC	0.013624	0.0134528	-0.418902
SLC14A1	0.0136307	0.013399	-0.418162
ADAM12	0.0136344	0.0134772	0.41884
IL1RAP	0.0136495	0.0134107	0.41692
TMEM38A	0.0136633	0.0134293	-0.415989
CENPI	0.0136802	0.0135744	0.421518
STX1A	0.0136875	0.0136922	-0.427779
RP11-350G8.5	0.0137135	0.0210055	-0.528542
EPHB3	0.0137293	0.013756	0.427296
BAZ1A	0.0137671	0.0136776	0.421663
B3GAT2	0.0137821	0.0137047	-0.42003
FSTL5	0.0137856	0.0170175	-0.391839
RP11-382B18.4	0.013821	0.0152843	-0.361732
UNC93B3	0.0138368	0.0226555	-0.564353
RP11-96C23.5	0.0138641	0.0197186	-0.477449
BCAT1	0.0138647	0.0136407	0.414855
AC068580.6	0.0138698	0.0137835	0.418358
SLC18A2	0.0138987	0.0139669	-0.423982
CNGA3	0.0139122	0.0138592	0.423656
KCNIP2	0.0139137	0.0138178	-0.421004
RP4-539M6.21	0.0139461	0.0150496	-0.365279
SYPL2	0.0139623	0.0155837	-0.359863
FAM153A	0.0139748	0.0156012	-0.356195
PI15	0.0140141	0.0120643	0.368837
FAM64A	0.0140517	0.014111	0.426289
SEPT5	0.0140709	0.0138572	-0.415542
TFPI	0.0140755	0.0139938	0.419783
RABGAP1L	0.0141446	0.0140756	-0.422185
GABRB1	0.0141468	0.0143494	-0.404021
CNPY4	0.0142168	0.0139508	0.412387
UNC79	0.0142204	0.0143713	-0.42503
PACS2	0.0142248	0.0143153	-0.427362
SEC24D	0.0142291	0.0138854	0.413947
TOR4A	0.0142421	0.0139735	0.412001
STK17A	0.0142605	0.014165	0.418673
RP11-95O2.5	0.0142687	0.0141407	-0.415339
MT-ND1	0.0142811	0.0142627	-0.419206
DNM1P47	0.0142862	0.000260349	4.10147
RP11-319G9.3	0.0142862	0.000260349	4.10147
RP13-753N3.1	0.0142862	0.000260349	4.10147
TNRC18	0.0142933	0.0141977	0.417064
FAM45A	0.0143	0.0142638	-0.4201
PDE1A	0.0143102	0.0141584	-0.416507
RP13-514E23.2	0.0143134	0.0160971	-0.361562
GRM5	0.014337	0.016723	-0.365021
TDGF1	0.0143497	0.0185749	-0.417349
TRGC2	0.0143607	0.015877	-0.367617
RTN4RL1	0.0143822	0.0161276	-0.355815
NFKB1	0.0144002	0.0141235	0.41591
ESPL1	0.0144071	0.0143037	0.419458
POLD3	0.0144206	0.0145514	0.424552
TWISTNB	0.0144279	0.0143545	0.419392
ZCCHC24	0.0144287	0.0143769	-0.419862
GABRG1	0.014442	0.0161776	-0.351246
DCBLD2	0.0144447	0.0140917	0.412346
C6orf123	0.0144483	0.00973701	0.504633
DES	0.0144764	0.0144014	0.420429
KLF2	0.0144822	0.0143972	-0.418414
GRIN3A	0.0144879	0.0192522	-0.428236
SIAH3	0.0144963	0.0304771	-0.786955
KIAA0430	0.0145074	0.0143544	-0.419007
RSPO2	0.0145096	0.0155959	-0.376454
PLA2G5	0.0145277	0.0143439	0.415792
FAM57A	0.0145518	0.0143087	0.41478
TAGLN	0.0145882	0.0143171	0.410999
HNF4G	0.0145947	0.0135512	0.388504
CCL3L3	0.0146276	0.0145807	-0.418784
AP001437.1	0.014628	0.0145938	-0.419709
COPB2	0.01463	0.0143983	0.413396
KCNC4	0.014647	0.0147242	-0.422624
AURKA	0.0146623	0.0146543	0.42121
CTC-332L22.1	0.0146666	0.0160228	-0.369222
TROAP	0.0146785	0.0147953	0.424719
AC140912.1	0.0146843	0.0182932	-0.389046
VAMP2	0.0146906	0.0145691	-0.41494
ETNPPL	0.0147352	0.0144991	-0.41386
NRBP1	0.0147403	0.0145586	0.415616
ARHGAP5-AS1	0.0147524	0.0147805	-0.418675
KIFC1	0.0147699	0.0146298	0.416831
UNC5D	0.014775	0.0167517	-0.352593
CTB-113P19.4	0.0147878	0.0267316	-0.673377
FOXM1	0.0147942	0.0146876	0.419744
SYT14	0.0148029	0.0173119	-0.364791
HPR	0.0148143	0.0146503	-0.413981
RP13-582O9.5	0.0148268	0.0144847	-0.411577
RP11-283G6.4	0.0148499	0.0114987	0.412163
LINC00528	0.014862	0.0243215	-0.574185
MADD	0.0148728	0.0146679	-0.412626
ZNF514	0.0148781	0.0145214	-0.410885
NNMT	0.0149009	0.0147302	0.413376
LIMS1	0.0149095	0.0147254	0.413153
KLHDC3	0.0149748	0.0147446	-0.411897
AC100830.4	0.014978	0.0159606	-0.367992
CARS	0.0149849	0.0149866	0.423071
C22orf39	0.0150027	0.014847	-0.412852
BEND5	0.0150268	0.0148798	-0.412435
CTA-204B4.2	0.0150866	0.0148539	-0.411285
SCIMP	0.0150912	0.014816	0.407866
MTND1P23	0.0151068	0.0150235	-0.414305
DNAJB11	0.0151194	0.0149373	0.414417
NUP160	0.0151194	0.0151088	0.417965
WDFY3-AS2	0.0151528	0.0150914	-0.417088
SLC25A20	0.015164	0.0149679	0.416397
SLC6A17	0.0151961	0.016334	-0.368446
RP11-46D6.1	0.0152061	0.0149459	0.410099
LRRC42	0.0152313	0.015065	0.413491
RP11-889L3.1	0.0152557	0.0151768	-0.413718
NCKIPSD	0.0152903	0.0152064	-0.414206
KB-208E9.1	0.0153063	0.0165442	-0.361035
MYH14	0.0153209	0.0151812	-0.412268
RP5-902P8.12	0.0153529	0.0217868	-0.469094
DTL	0.0153879	0.0154472	0.418832
IFNAR2	0.0154022	0.015144	0.40952
STXBP6	0.0154164	0.0153771	-0.415272
OTUB1	0.0154398	0.0152709	-0.410167
SNRPN	0.0154679	0.0154777	-0.419421
POU6F1	0.0155035	0.0152933	-0.410958
LRRC18	0.0155054	0.010989	0.47266
CCDC86	0.0155056	0.0153019	0.411383
RAB4B	0.0155092	0.0153984	-0.412257
TNNT1	0.0155451	0.0154661	-0.41394
E2F4	0.0155847	0.0156105	0.414158
FILIP1L	0.0156018	0.0153431	0.412809
LRRC69	0.0156282	0.0146552	0.388328
KIAA1644	0.0156363	0.0171448	-0.355079
RP11-343J3.2	0.0156387	0.0169636	-0.358179
GALNT9	0.0156487	0.0154937	-0.410385
FNDC9	0.0156713	0.0174915	-0.359565
CCL27	0.0156729	0.013859	0.364518
SIGLEC22P	0.0156819	0.0116382	0.440446
RGS20	0.0157473	0.0154862	-0.406357
CKAP4	0.0157519	0.0154724	0.406982
SLC4A5	0.0157595	0.0157824	-0.404663
LIMD1-AS1	0.0157642	0.015548	0.408382
PRDX5	0.0157874	0.0158199	-0.414607
OLFML3	0.0158049	0.015589	0.408278
CCDC103	0.0158093	0.0157407	0.412589
TPD52L1	0.0158553	0.0159238	-0.417398
RP11-121A8.1	0.0159106	0.00792308	0.718539
RP11-384L8.1	0.015948	0.0239216	-0.516557
SEMA6B	0.0159625	0.0161983	-0.418939
GALNT2	0.01605	0.0158058	0.408014
TMEM219	0.0160663	0.0162347	-0.416828
AC145676.2	0.016074	0.014084	0.358558
KCNJ8	0.0160927	0.0159727	0.410594
FAM135B	0.0161165	0.0160385	-0.412775
TAF6	0.0161223	0.0158777	0.404821
COL10A1	0.0161344	0.0112393	0.480572
AC021188.4	0.0161425	0.0161006	-0.411607
POLR3D	0.016145	0.0162562	0.414348
SPATA7	0.0161562	0.0159119	-0.4052
FOXL1	0.0161998	0.015597	0.396683
USHBP1	0.0162005	0.0159681	-0.407125
RP11-214N9.1	0.0162088	0.015913	-0.40884
TRIM26	0.0162856	0.0159612	0.405805
XX-CR54.3	0.0162975	0.02528	-0.548219
CAMKK1	0.0163667	0.016502	-0.415857
FAM198A	0.0163792	0.0163246	0.412024
C1QTNF4	0.0163877	0.0161801	-0.407018
AVPR1A	0.0163936	0.0125177	0.431529
SLC7A4	0.0164094	0.0216623	-0.424813
THEMIS	0.0164398	0.0240619	-0.497375
HOXA5	0.016441	0.0155236	0.387625
PHTF1	0.016511	0.0168123	0.420581
LRTM2	0.0165167	0.0184804	-0.347256
PCDHB14	0.0165188	0.0167109	0.422213
ZNF12	0.0165264	0.0164905	0.409613
COL6A1	0.0165492	0.0164314	0.410552
PKN2	0.0165586	0.0165418	0.410009
RBM47	0.016565	0.0162865	0.40287
DEGS2	0.0165746	0.0167799	-0.397251
RP11-320H14.1	0.0166107	0.0174744	-0.375314
RIPK1	0.0166118	0.0164016	0.406941
PARPBP	0.0166209	0.0165476	0.415141
GJB6	0.0166445	0.0184208	-0.347277
SQSTM1	0.0166485	0.0162687	0.40298
CRNDE	0.0166773	0.0166097	0.411259
LINC00672	0.0166906	0.0169625	-0.417344
NAMPT	0.0166988	0.0164388	0.404195
ANXA3	0.0167366	0.0177967	-0.372482
KLHL7	0.0167387	0.0166012	0.411091
HIST1H2BC	0.0167404	0.0166783	0.406885
STAG3L5P	0.0167419	0.0165231	0.40365
TOM1L2	0.0167593	0.0165223	-0.40426
RUNX1	0.0167831	0.0165245	0.403724
BYSL	0.0168208	0.0168499	0.409869
RP4-683L5.1	0.0168416	0.0207579	-0.380268
RP11-147N17.1	0.0168601	0.0265	-0.555339
PGM2	0.0168688	0.0166398	0.405308
DOK3	0.0168736	0.0165876	0.40177
GALR1	0.0169753	0.0164502	0.396713
GCLM	0.0169776	0.0168496	0.405525
IKBIP	0.0169854	0.0168337	0.408474
LCTL	0.0169888	0.0165984	0.402756
OSTM1	0.016999	0.0166445	0.402742
CCDC58	0.0169995	0.0169772	0.410679
VTI1B	0.0170069	0.016979	-0.40817
APBB1	0.017048	0.0169448	-0.406758
MMAA	0.0170542	0.01696	0.408897
RP3-465N24.6	0.0170618	0.017109	-0.409136
LA16c-380H5.5	0.0170701	0.0175072	-0.391346
C19orf77	0.0170744	0.0170575	-0.409324
KIAA1683	0.0171026	0.0168682	-0.402404
ADAM17	0.0171237	0.016929	0.404111
KCNA4	0.0171249	0.0238003	-0.455629
MAPRE3	0.0171261	0.0171028	-0.409534
E2F8	0.0171491	0.0165264	0.393679
SPCS3	0.0171509	0.0167952	0.403838
CISD1	0.0171604	0.017259	-0.410739
INTS8	0.0171665	0.0170456	0.404594
RP11-799D4.4	0.0171673	0.0183398	-0.363756
NAP1L6	0.0171877	0.0218022	-0.39974
CTSB	0.0171882	0.016892	0.399622
AC099754.1	0.0171968	0.0224526	-0.417865
SAA1	0.0172101	0.016723	0.397146
HSFX1	0.0172291	0.0173968	-0.412768
TMEM68	0.0172365	0.0170694	0.406349
AC007192.6	0.0172593	0.017132	-0.40503
VMP1	0.0173152	0.0170599	0.400628
MAL2	0.0174105	0.0192066	-0.345673
MAK16	0.0174237	0.017584	0.41472
ELTD1	0.017452	0.0172645	0.404854
SLC7A10	0.0174772	0.018939	-0.355048
CASP8	0.0174811	0.0172068	0.399622
KLC1	0.0174862	0.0173284	-0.405611
RP11-61L23.2	0.0175119	0.0175051	0.406423
RP3-355L5.5	0.0175143	0.0187781	-0.356682
GAD2	0.0175612	0.0190296	-0.352923
HOXA4	0.0175716	0.0163072	0.375428
PGP	0.017578	0.0175368	-0.407802
LPHN1	0.0175815	0.0174463	-0.405721
FXYD7	0.0175815	0.0175439	-0.405959
MMD2	0.0175914	0.0174331	-0.401388
GYG2	0.0176106	0.0176188	0.410256
RP5-994D16.3	0.0176138	0.017789	-0.410107
RUFY1	0.0176246	0.0175308	0.406737
IGFBP5	0.0176343	0.017385	0.400526
FAM57B	0.0176558	0.0174474	-0.401475
RP1-90J20.11	0.0176657	0.0174657	-0.400647
C10orf137	0.0176856	0.0175179	-0.401821
SERHL	0.0177192	0.0185178	-0.37516
DUSP8P5	0.0177217	0.0176419	-0.406267
RP11-714L20.1	0.0177512	0.0153077	0.360308
GDAP2	0.0177687	0.0177885	0.406507
PTCHD2	0.017778	0.0174798	-0.397859
USB1	0.0178316	0.0175337	0.398085
PDZD4	0.0178324	0.017599	-0.401312
ARMC10	0.0178384	0.0176074	0.399855
C1orf51	0.0178433	0.0176575	-0.401815
EVC2	0.0178679	0.0176868	0.400276
ARHGEF34P	0.0178971	0.0113157	0.542466
RANBP3L	0.0179438	0.0178795	-0.405085
TMEM145	0.0179466	0.0177187	-0.400776
CTA-445C9.14	0.0179703	0.0176727	-0.397587
CGN	0.0179822	0.0177326	-0.399382
MCAM	0.0179871	0.0176016	0.399707
CTC-458G6.2	0.0180078	0.0278789	-0.548027
SKP2	0.0180085	0.0183592	0.414797
MYO5B	0.0180362	0.0178615	0.402158
CPLX2	0.0180404	0.0179245	-0.402454
DNAH11	0.0180441	0.0172266	0.386031
CRTAC1	0.0180534	0.0179602	-0.40343
USP11	0.0180536	0.0177625	-0.398521
EVL	0.0180556	0.0178747	-0.400878
TREM1	0.0180748	0.0177956	0.398606
RNF32	0.0181554	0.0179537	-0.403533
NCF2	0.0181574	0.0178711	0.396998
LSMEM2	0.0181655	0.0195947	-0.354489
FAM226B	0.0181696	0.0178685	-0.396122
FAM184A	0.0181797	0.017994	-0.398878
RUNDC3B	0.0181824	0.0180916	-0.405803
AP1G2	0.0181943	0.0179579	-0.399998
MBIP	0.0181963	0.018134	-0.402691
CD163	0.0182209	0.0179306	0.397597
RP11-731J8.2	0.0182311	0.018938	-0.381663
KCNJ12	0.0182372	0.0241796	-0.42524
CD151	0.0182446	0.0180408	0.39812
RP11-166P13.3	0.018253	0.0181951	-0.402486
HIST1H3H	0.0182537	0.018446	0.409095
C1orf115	0.0182765	0.0180308	-0.399305
RSPO3	0.0182863	0.0242215	-0.425471
MIR29B1	0.0184163	0.0202576	-0.34801
MT-CO3	0.0184328	0.0183625	-0.401747
TMED4	0.0184403	0.0181491	0.397536
SPTB	0.0184563	0.0182348	-0.398994
HELZ2	0.0184589	0.0183365	0.401267
CDKN2B	0.018465	0.01832	-0.403504
C9orf41	0.0184728	0.0185236	0.405335
ARL2	0.0184988	0.0183753	-0.401106
WSCD2	0.0185138	0.0204361	-0.341306
EDNRA	0.0185155	0.0184433	0.401617
RP11-762I7.5	0.0185304	0.0166594	0.357783
GALNT5	0.0185439	0.0162896	0.348629
CFI	0.0185495	0.0182574	0.396523
VPS4A	0.0185532	0.0183343	-0.398346
SECTM1	0.0185564	0.0182658	0.396741
KCNQ3	0.0185594	0.0183961	-0.401836
RCC2	0.0185601	0.0183292	0.398836
C14orf1	0.0185741	0.0186714	-0.403837
WNT2B	0.0185791	0.0185652	-0.402472
FRRS1L	0.0186434	0.0191614	-0.394558
SLC8A2	0.0186437	0.0190557	-0.377629
TMBIM1	0.01865	0.0182557	0.397185
DHRS2	0.0186751	0.0198361	-0.354801
FAM161B	0.0186833	0.0185127	-0.399199
ANKRD19P	0.0186904	0.0204871	-0.342235
S1PR3	0.0187012	0.0185213	0.401465
ARPP21	0.018714	0.0186172	-0.401957
INPP5K	0.0187653	0.0184608	-0.395261
LYNX1	0.0187718	0.0187936	-0.404595
PPP1R13B	0.0187936	0.0186828	-0.403388
SUSD1	0.0188029	0.0185088	0.394935
DENND6A	0.0188118	0.0187362	0.400585
U2AF2	0.0188853	0.0189033	0.402569
LRFN1	0.0189037	0.0187595	-0.398353
RNF208	0.0189069	0.0187664	-0.398139
CCNYL1	0.018968	0.018703	0.395755
SPSB4	0.0190532	0.0192891	0.410465
LAMC1	0.0190638	0.0187654	0.394199
HNRNPA2B1	0.0191003	0.0191245	0.402162
PTX3	0.0191179	0.0188503	0.397249
HSD17B1	0.0191216	0.0188387	-0.394626
SH3RF2	0.0191619	0.0243242	-0.399431
RP13-137A17.4	0.0191645	0.047035	-1.01602
RP5-1063M23.1	0.0191645	0.047035	-1.01602
RP11-66N24.4	0.0191653	0.0188045	-0.397413
NEUROD2	0.0191737	0.0205935	-0.348499
KLHL22	0.0191976	0.0191346	-0.402085
CXorf31	0.0192309	0.0288428	-0.534027
IL21R	0.0192423	0.0182459	0.3779
PPP2R5A	0.019317	0.0191801	-0.398434
MCF2L-AS1	0.0193189	0.0192942	-0.399448
PBX3	0.019326	0.0191661	0.39842
PPFIA3	0.0193444	0.019105	-0.395396
FAM228A	0.0193618	0.0228098	-0.359715
SCGB1B2P	0.0193898	0.0191959	-0.395911
ANO6	0.0193977	0.0191503	0.395105
HYKK	0.0194387	0.0195997	-0.404896
DEPTOR	0.0194457	0.0194669	-0.403283
B4GALT5	0.0194461	0.0192704	0.397762
MLTK	0.0194651	0.0191541	0.398042
ADAT1	0.0194693	0.019477	0.401176
RPL23AP81	0.019498	0.0187163	0.381695
ABCG2	0.019535	0.0192592	-0.394125
NUSAP1	0.0195353	0.0193737	0.397503
APLF	0.0195385	0.0193694	0.397167
FANCI	0.0195386	0.0196972	0.404841
C5orf27	0.0195472	0.021116	-0.347379
PRMT8	0.0195601	0.02102	-0.350822
GMPR2	0.0195832	0.0196039	-0.400552
GRIA2	0.0195862	0.0193852	-0.393885
SERPINB8	0.0197174	0.0194221	0.392578
CTD-2033C11.1	0.0197196	0.0193672	-0.39518
CTD-2651B20.1	0.019733	0.0208292	-0.354498
CDH22	0.0197594	0.0201309	-0.376264
RAB27A	0.0197635	0.0194526	0.390822
RP11-783K16.10	0.0197729	0.0225034	-0.346113
LINC00966	0.0197987	0.0208102	-0.360992
HIST1H2AG	0.0198144	0.0188659	0.376619
CDCA3	0.0198183	0.0197111	0.399391
PID1	0.0198236	0.0197117	-0.396221
PLCB4	0.0198659	0.0196984	-0.397294
GLI2	0.0198704	0.0200023	0.403683
HMOX1	0.0198755	0.0195586	0.390585
SAMD9L	0.0198785	0.0195816	0.391778
C6orf141	0.0198837	0.0196788	0.392361
SAP30	0.0199075	0.0197109	0.394172
NAP1L4	0.0199103	0.019888	0.401311
TFRC	0.0199179	0.0196632	0.398518
CDKN2AIPNL	0.0199284	0.0197556	-0.393495
PYDC1	0.0199315	0.0243984	-0.379879
TNFRSF19	0.0199488	0.0198725	0.3981
RGS19	0.0199685	0.0196643	0.391653
MEIS3	0.0199767	0.0195677	-0.39067
RP6-65G23.3	0.0200401	0.0221004	-0.355915
RP11-196G11.2	0.0200631	0.0198565	-0.39227
NGDN	0.0200883	0.0196621	-0.391142
HUS1	0.020096	0.0200591	0.397889
AC013275.2	0.0201207	0.0296927	-0.52059
FN3K	0.0201303	0.0201453	-0.39786
RAB36	0.0201327	0.0198443	0.392074
ZNF575	0.0201541	0.020172	-0.396844
SERPINA5	0.0201623	0.0198606	0.390402
RPIA	0.0202217	0.0202339	0.399885
NGFR	0.0202367	0.0200078	0.394164
LSM12	0.0202473	0.0199909	0.397913
LINC00642	0.0202855	0.0373651	-0.714623
SV2B	0.0203046	0.0217456	-0.34677
CALN1	0.0203069	0.0216508	-0.349733
FGF14-AS2	0.0203153	0.0203461	-0.397776
VPS11	0.0203372	0.0201883	-0.394621
NDRG3	0.0203947	0.020269	-0.393678
SEPW1	0.0204111	0.0202885	-0.392775
SORCS1	0.0204112	0.0205493	-0.383856
RP11-114N19.3	0.020417	0.0319452	-0.562555
TCTE1	0.0204499	0.0229518	-0.336853
RP11-416I2.1	0.0204667	0.030494	-0.530552
ETV6	0.0204699	0.0202595	0.393797
ZNF358	0.0204705	0.0200681	-0.389692
RP11-215H22.1	0.0205159	0.0356348	-0.655795
ATP1A3	0.0205193	0.0204202	-0.394516
RP11-379L18.1	0.0205348	0.0250734	-0.375191
CHST2	0.0205432	0.0202801	0.389934
FAM149B1	0.0205558	0.0204369	-0.395289
PART1	0.0205691	0.0216943	-0.354875
PDZD7	0.0205784	0.0208909	-0.404686
ARID2	0.0205948	0.0208446	0.401823
MSRB2	0.0206223	0.0207692	-0.399889
SPPL2A	0.0206317	0.0204564	0.392966
AL161668.5	0.0206521	0.0265046	-0.411829
SNAI2	0.0206742	0.0205491	0.397098
PARP12	0.020685	0.0204314	0.39132
ATP2B3	0.0207241	0.0228253	-0.333839
IER5	0.02074	0.0205803	0.393198
VSIG4	0.020785	0.0204694	0.388192
SCIN	0.0208011	0.0204793	0.387999
GRM7	0.0208138	0.0245215	-0.35845
PHF23	0.020843	0.0204229	0.38814
SUZ12P	0.0208559	0.0206531	-0.391088
KCNE4	0.020863	0.0206377	0.392458
RTN4RL2	0.020915	0.0211187	-0.399539
GRINA	0.0209267	0.0211171	-0.399758
ECT2	0.0209365	0.0208645	0.397481
FICD	0.0209513	0.0205474	0.388425
GPNMB	0.0209621	0.0206478	0.387531
MED8	0.0209681	0.020721	0.390444
PDE2A	0.0210036	0.02082	-0.391218
SLC25A43	0.0210149	0.0206653	0.392727
BZRAP1	0.021029	0.0207379	-0.389393
SHH	0.0210454	0.0240898	-0.344606
CCDC85A	0.0211676	0.0231579	-0.33985
FAM153B	0.0211829	0.023822	-0.338803
CES1	0.0211998	0.0212187	-0.395021
FZD6	0.0212158	0.0213911	0.400233
RP11-181E10.3	0.0212281	0.0116086	0.684383
VSTM2A	0.0212379	0.0216882	-0.369841
CAAP1	0.0212386	0.0211537	0.393838
LRRC20	0.0212395	0.0211511	-0.393321
ZSWIM8	0.0212499	0.0211939	-0.393995
MLX	0.021285	0.020996	0.387858
MICU1	0.0212874	0.0212339	-0.393356
IFI30	0.0212949	0.0209729	0.38671
CDKL1	0.0213051	0.0210431	-0.387861
RP11-18J9.3	0.0213223	0.031911	-0.537192
LY6H	0.0213279	0.0213917	-0.397073
GEM	0.0213354	0.0209263	0.387817
TGIF2	0.0213388	0.0211313	0.390861
SRSF4	0.0213525	0.0212889	0.394992
JAG2	0.021358	0.0212585	-0.393443
VDAC2	0.0213859	0.0212619	-0.391541
ZDHHC22	0.021396	0.0210726	-0.385236
RAB20	0.0214104	0.0211048	0.387407
RP11-225H22.4	0.0214743	0.0298774	-0.465846
WEE1	0.0214754	0.0213293	0.39181
RP11-463M16.4	0.0215032	0.0233022	-0.336951
FKBP9L	0.021516	0.0197308	0.354356
FAM222A-AS1	0.0215589	0.0309216	-0.48881
SYP	0.0215819	0.0215953	-0.396565
RP11-77H9.2	0.0215987	0.0213028	-0.386374
DDX25	0.0216436	0.0218561	-0.3981
TMTC3	0.0216478	0.0214141	0.389237
RFWD3	0.0216481	0.0217124	0.39424
CAMK2N2	0.0216616	0.0218904	-0.396862
SLC44A2	0.0216682	0.0212614	-0.3861
SDE2	0.0216798	0.0214885	0.387794
RP11-493K23.4	0.0216801	0.0286777	-0.433705
PNPLA5	0.0216807	0.0424263	-0.787942
ADCK1	0.0216976	0.0215391	-0.391354
STX6	0.0217011	0.0217654	0.394486
WWC1	0.0217139	0.0217412	-0.393085
SLC29A1	0.0217153	0.0213018	0.388449
ANKLE2	0.0217222	0.0217142	0.391653
EMR1	0.0217306	0.0206465	0.369875
NAPB	0.0217402	0.0215872	-0.389955
OSBPL2	0.0217427	0.0214476	-0.385817
PDE4A	0.0218193	0.0217332	-0.392094
RP11-2C24.4	0.0218208	0.0202215	0.356552
LINC00937	0.0218654	0.021652	-0.388876
ZNF836	0.0219084	0.0215792	-0.383803
RP11-434B12.1	0.0219199	0.0216154	-0.385242
SBF1	0.0219271	0.0218097	-0.391667
CHRNA2	0.0219295	0.0279162	-0.403666
NAT8L	0.0219491	0.0220309	-0.395188
MESDC1	0.0219519	0.0215217	0.385264
SLMAP	0.0219638	0.0219435	0.390989
RP11-686D22.3	0.0219796	0.0196157	0.341097
HMOX2	0.0220349	0.0218302	-0.389159
NPLOC4	0.0220359	0.0218056	0.387324
IARS	0.0220397	0.0221837	0.395765
ALDH1A1	0.0220698	0.0220704	-0.393946
LINC00507	0.0220988	0.0325686	-0.520242
NCAPG	0.0221014	0.0221555	0.396267
FTCDNL1	0.0221061	0.022233	-0.394194
RP11-302L19.3	0.0221176	0.0237525	-0.34188
PQLC3	0.0221217	0.0217263	0.386837
AC087491.2	0.0221285	0.0332238	-0.527247
C12orf39	0.0221636	0.0225536	-0.371229
GPAT2	0.0222016	0.0222096	-0.392262
NEK8	0.0222098	0.0220707	0.389654
NT5C2	0.0222214	0.0221954	-0.393896
RCN1	0.0222379	0.0220446	0.387491
YPEL1	0.0222439	0.0218914	-0.387405
CTPS1	0.0222554	0.0222337	0.391746
NMT2	0.022256	0.0222428	-0.393689
PSMC6	0.0223007	0.0219842	-0.384211
AC136289.1	0.0223076	0.0371675	-0.623534
PIANP	0.0223151	0.0223538	-0.391557
ZNF121	0.0223359	0.0224305	0.395641
SLCO1A2	0.022345	0.022031	-0.384383
NDN	0.0223768	0.0221036	-0.387105
RBAK	0.0223869	0.0222757	0.391049
P2RX5	0.022409	0.0222874	-0.388822
MYH3	0.0224216	0.0220977	-0.38327
KLC4	0.0225135	0.0220963	-0.385939
ANKRD24	0.0225482	0.0224213	-0.388763
NDUFA6-AS1	0.0225591	0.0222983	-0.385406
ZFYVE16	0.0225761	0.0224183	-0.387163
POFUT2	0.0226042	0.0224803	0.387134
C10orf85	0.0226123	0.0233612	-0.358536
HEATR1	0.0226131	0.0224134	0.386479
KCNA1	0.0226293	0.0243691	-0.345339
SPHK1	0.0226308	0.0223029	0.382459
PRMT6	0.0226335	0.0223845	0.386041
ANKRD36B	0.0226352	0.0222512	-0.389462
LMNB1	0.0226658	0.0226276	0.3902
NUDT2	0.0226788	0.0227724	-0.391333
KCNK4	0.0226965	0.024252	-0.34482
TBC1D1	0.0227035	0.022414	0.385331
LINC01006	0.0227427	0.022587	-0.388838
SOX3	0.0227531	0.0233343	-0.358466
RP11-638F5.1	0.0227638	0.0421623	-0.739793
OMA1	0.0227667	0.0227084	0.387433
RP4-673D20.3	0.0227928	0.0322737	-0.490566
RASL11B	0.0228012	0.0230887	-0.394603
ROPN1	0.0228157	0.0173301	0.432622
CCKBR	0.0228464	0.0249881	-0.329943
HIST1H2AI	0.0228749	0.0205404	0.339769
FAXDC2	0.0228882	0.0228825	-0.39037
TEAD3	0.0228882	0.0226784	0.386972
TRHDE-AS1	0.0229471	0.0289146	-0.402372
FLRT1	0.022954	0.0229127	-0.387605
RP11-15H20.6	0.0229736	0.0226686	-0.388028
PPP1R27	0.0229891	0.0284223	-0.384171
PARS2	0.0229938	0.0233221	0.398919
MT-ND6	0.0230178	0.0228915	-0.386115
SIRT2	0.0230496	0.0229067	-0.386068
CHP2	0.0230497	0.0528302	-0.991563
RP11-297M9.2	0.0230605	0.0250965	-0.345319
PTBP1	0.0230784	0.0229801	0.387394
KIF25-AS1	0.0230806	0.0161313	0.495808
PYGO2	0.0231136	0.022874	0.384028
RP11-352G9.1	0.0231218	0.0241102	-0.355085
NCS1	0.0231464	0.0230288	-0.387316
NOG	0.0231833	0.0231145	-0.388538
NID1	0.0231968	0.0230237	0.384975
RP11-734K2.4	0.0232181	0.0231106	-0.388078
EIF4G1	0.0232235	0.0232802	0.389234
CDC14A	0.0232353	0.0231806	-0.387399
SHQ1	0.023255	0.0229013	0.385072
SHISA7	0.0232861	0.0234202	-0.382352
ACTN1	0.0232882	0.0229838	0.382217
SHBG	0.0232901	0.0234107	-0.391311
KIAA0319	0.0233006	0.0246389	-0.357684
RAD54L	0.0233048	0.0231843	0.387003
HDAC7	0.0233317	0.0231055	0.384855
PRPF4	0.0234071	0.0232862	0.388363
ANXA2	0.0234078	0.0232046	0.384917
ANKRD16	0.0234627	0.0233406	-0.386537
CNTN1	0.0234768	0.0233849	-0.385507
DGKZ	0.0234864	0.0234271	-0.387843
KCNV1	0.0234943	0.0307446	-0.426992
RP11-664D7.4	0.0235123	0.0205172	0.353822
ZBTB7B	0.023533	0.0231488	0.381597
SPRY1	0.0235409	0.0233577	0.383064
TNFRSF10B	0.0235449	0.0232938	0.383657
CENPN	0.0235493	0.0234705	0.38775
CDH13	0.0235761	0.0234704	-0.385269
C10orf76	0.0235825	0.0235248	-0.389532
RP11-314B1.2	0.0235833	0.0350959	-0.545541
IL4I1	0.0235845	0.0232473	0.379722
NRP2	0.0235928	0.0232727	0.379383
CMC1	0.0236559	0.0235575	0.386341
VASP	0.0236574	0.0233527	0.380649
ZWILCH	0.0236587	0.0233571	0.38129
PTCD1	0.0236618	0.0236196	0.385623
WBSCR17	0.0236861	0.0238481	-0.38245
TTC7B	0.0236928	0.0236558	-0.386509
ICMT	0.0237163	0.0236933	0.386028
KCNIP4	0.0237465	0.0237585	-0.386561
MRPS31P5	0.0237558	0.0236044	-0.383533
CTD-2186M15.3	0.0237605	0.0234257	-0.384729
GSG2	0.0237618	0.0227357	0.367424
SLBP	0.0237803	0.0236193	0.38582
COQ3	0.0237805	0.0234897	-0.380808
RP11-153M3.1	0.0237983	0.0217787	0.344958
RP11-90P13.1	0.0238144	0.0230376	0.370709
AC015971.2	0.0238274	0.0353425	-0.52074
HILPDA	0.0238381	0.0236294	0.38259
CDCA8	0.0238675	0.0237819	0.388098
TMEM43	0.0239087	0.0236891	0.38377
RP5-1073O3.7	0.023964	0.0255184	-0.340092
AGMO	0.0239901	0.022691	0.359232
RP1-265C24.8	0.024016	0.0459318	-0.769958
RRN3P2	0.0240167	0.0242463	0.393426
VWA5B2	0.0240241	0.0237009	-0.379093
SLC24A3	0.0240538	0.0237886	-0.38011
DDX24	0.0240652	0.0240922	-0.387428
BICD1	0.0240745	0.0239333	0.384957
GBP1	0.0240756	0.0237704	0.38082
ST8SIA4	0.0240765	0.0237487	0.382853
MYO1C	0.0240911	0.0237606	0.378978
OXSR1	0.0240966	0.0241372	0.385854
C1GALT1C1	0.0241053	0.0238165	0.381447
RP11-391M1.4	0.0241136	0.0239328	-0.381962
MYCBP	0.0241512	0.0239706	0.383431
SELP	0.0241707	0.0386802	-0.596562
CD276	0.0241888	0.0238732	0.379272
RP11-105N14.1	0.0242072	0.0250107	-0.352881
MARCH11	0.0242113	0.0277057	-0.340149
RP11-154H23.3	0.024224	0.0028453	2.18483
SP3	0.0242755	0.0241347	0.382836
NPIPB6	0.0243319	0.0247624	-0.367535
CTD-2396E7.9	0.0244016	0.0244155	-0.384919
TUBG1	0.0244036	0.0240337	0.383105
AC011747.7	0.0244254	0.0242823	-0.382434
RP11-182L21.6	0.0244942	0.0241402	-0.384321
ITGA4	0.0245183	0.0241788	0.381472
NAP1L2	0.0245458	0.0246789	-0.390109
NLGN2	0.0245714	0.0245509	-0.383383
RAB40A	0.0246015	0.024474	-0.382282
COL1A1	0.024643	0.0243194	0.377748
KIAA0922	0.0246501	0.0244297	0.382047
USP42	0.0246569	0.0246554	0.383885
MLXIPL	0.0246629	0.0246035	-0.385349
FSIP1	0.0246837	0.0233001	0.356556
AC114730.3	0.0247053	0.0246171	-0.382486
NTSR2	0.0247154	0.0243936	-0.377804
DENND2C	0.024725	0.0264626	-0.33342
RP11-305E6.4	0.0247353	0.0262076	-0.339835
SLC39A12-AS1	0.0247612	0.0489918	-0.820372
AC002429.5	0.0247719	0.0298759	-0.367537
LMTK3	0.0247744	0.0244782	-0.377389
AF129075.5	0.0247995	0.0222517	0.33624
PCCA	0.0248378	0.0245971	-0.380242
LDOC1	0.024843	0.0248314	-0.38446
DDX31	0.0248524	0.0251387	0.392085
CTD-2267D19.3	0.0248589	0.024585	0.377839
C6orf58	0.0248625	0.00509901	1.67498
TMEM110	0.0248641	0.0245342	0.381558
RP11-438B23.2	0.0249238	0.0490478	-0.824394
CTB-51J22.1	0.0250037	0.0245101	0.374023
FXYD6-FXYD2	0.0250211	0.0305037	-0.370412
AC005329.7	0.0250261	0.0245735	-0.377136
ZNF598	0.0250375	0.0250543	0.383183
RP11-454P7.3	0.0250415	0.0325981	-0.420843
PNOC	0.0250419	0.0259809	-0.350819
LATS1	0.0250612	0.0250194	0.382773
PLCB1	0.0250669	0.0248754	-0.379502
HAR1A	0.025082	0.0300739	-0.367978
ARHGAP11A	0.025103	0.0248959	0.379344
PEX13	0.0251217	0.0248973	0.378891
STAMBPL1	0.0252144	0.0252392	-0.386371
GLUD1P2	0.0252193	0.0256807	-0.38108
ZCCHC9	0.0252282	0.0251207	0.383741
RP11-293M10.6	0.02524	0.0277398	-0.327428
ITGA5	0.0252892	0.0249462	0.374888
CTD-3099C6.9	0.0252967	0.0225889	0.337628
NUP54	0.0253133	0.0255177	0.38683
C14orf2	0.0253601	0.0253619	-0.382368
EGR4	0.0253729	0.0299424	-0.353464
DGCR6	0.0253871	0.0250593	-0.375952
MAGI3	0.0253993	0.0251868	-0.378152
CFH	0.0254036	0.0251409	0.378006
PSMC1	0.0254059	0.0252859	-0.379051
DNAJB12	0.0254405	0.0255843	-0.388267
FIGN	0.0254407	0.0253903	0.382679
SGIP1	0.0254612	0.0253693	-0.382874
C1RL	0.0254956	0.0251652	0.374892
OTUD4	0.0255348	0.0256149	0.384127
CNTN6	0.0255812	0.0307053	-0.361385
ANKRD2	0.0255843	0.0310619	-0.3733
RP11-524D16__A.3	0.0255971	0.0251217	0.372817
DAPK1	0.0256237	0.0254035	-0.37665
TIGD3	0.0256637	0.0254787	-0.377508
BET1L	0.0256794	0.0252305	0.376085
SLC39A12	0.0257208	0.0259563	-0.386224
[truncated: 21,272 more rows]

## Sheet: Slovenia
HGNC Gene ID	log-rank p-value	Hazard Ratio p-value	Log Hazard Ratio
HDGFP1	0.000154206	0.998813	-21.7929
HID1-AS1	0.000258544	0.99875	21.8579
CDIPT-AS1	0.00046002	0.998994	-22.0429
BCRP3	0.00046002	0.998666	21.5449
MIR6728	0.00046002	0.998666	21.5449
SLC22A20	0.00046002	0.998666	21.5449
TEPP	0.00046002	0.998666	21.5449
CALML3	0.000594121	0.9987	-21.1452
MIR4765	0.000594121	0.9987	-21.1452
RRM1-AS1	0.000594121	0.9987	-21.1452
ASCL5	0.000594121	0.998566	21.8116
TXNP1	0.000594121	0.998566	21.8116
ABCF3	0.000882645	0.999107	-22.2291
AHDC1	0.000882645	0.999107	-22.2291
APC2	0.000882645	0.999107	-22.2291
ARMC9	0.000882645	0.999107	22.2291
ARSD-AS1	0.000882645	0.999107	22.2291
ASAP3	0.000882645	0.999107	-22.2291
AURKA	0.000882645	0.999107	22.2291
C1RL	0.000882645	0.999107	-22.2291
CACNB1	0.000882645	0.999107	-22.2291
CD320	0.000882645	0.999107	-22.2291
CEBPD	0.000882645	0.999107	-22.2291
CFAP43	0.000882645	0.999107	22.2291
CFAP70	0.000882645	0.999107	22.2291
CLSTN1	0.000882645	0.999107	-22.2291
COMT	0.000882645	0.999107	-22.2291
CYB561	0.000882645	0.999107	22.2291
DCLRE1A	0.000882645	0.999107	22.2291
DVL1	0.000882645	0.999107	-22.2291
EMID1	0.000882645	0.999107	-22.2291
EMILIN1	0.000882645	0.999107	-22.2291
ERMP1	0.000882645	0.999107	22.2291
FAM122C	0.000882645	0.999107	22.2291
ID3	0.000882645	0.999107	-22.2291
ITGB1BP2	0.000882645	0.999107	22.2291
KCNC1	0.000882645	0.999107	-22.2291
KEAP1	0.000882645	0.999107	-22.2291
KIAA2026	0.000882645	0.999107	22.2291
KRBA1	0.000882645	0.999107	-22.2291
KRT6A	0.000882645	0.999107	-22.2291
LRSAM1	0.000882645	0.999107	-22.2291
MAPK15	0.000882645	0.999107	22.2291
MARCH10	0.000882645	0.999107	22.2291
MBL1P	0.000882645	0.999107	22.2291
MED15	0.000882645	0.999107	-22.2291
MINDY4	0.000882645	0.999107	22.2291
MIR3174	0.000882645	0.999107	22.2291
MKL1	0.000882645	0.999107	-22.2291
MON1A	0.000882645	0.999107	-22.2291
N6AMT1	0.000882645	0.999107	22.2291
NFATC4	0.000882645	0.999107	-22.2291
P2RY11	0.000882645	0.999107	-22.2291
PHYHD1	0.000882645	0.999107	-22.2291
PINK1	0.000882645	0.999107	-22.2291
PMM1	0.000882645	0.999107	-22.2291
POLRMT	0.000882645	0.999107	-22.2291
PPIA	0.000882645	0.999107	22.2291
RABAC1	0.000882645	0.999107	-22.2291
RAD23B	0.000882645	0.999107	-22.2291
RET	0.000882645	0.999107	-22.2291
RNU6-757P	0.000882645	0.999107	22.2291
SEMA3E	0.000882645	0.999107	-22.2291
SNORD117	0.000882645	0.999107	-22.2291
SPARCL1	0.000882645	0.999107	-22.2291
ST20	0.000882645	0.999107	22.2291
THAP7	0.000882645	0.999107	-22.2291
THY1	0.000882645	0.999107	-22.2291
ABCA12	0.000882645	0.999107	-22.2291
ANO8	0.000882645	0.999107	-22.2291
AP1M1	0.000882645	0.999107	-22.2291
AP2M1	0.000882645	0.999107	-22.2291
AP3M1	0.000882645	0.999107	22.2291
APAF1	0.000882645	0.999107	22.2291
ARHGEF10L	0.000882645	0.999107	-22.2291
ARL4AP2	0.000882645	0.999107	22.2291
ATP6V0A2	0.000882645	0.999107	22.2291
ATP9B	0.000882645	0.999107	22.2291
ATXN2	0.000882645	0.999107	22.2291
AVL9	0.000882645	0.999107	22.2291
BCAS4	0.000882645	0.999107	22.2291
BMS1P10	0.000882645	0.999107	-22.2291
C19orf38	0.000882645	0.999107	-22.2291
C19orf84	0.000882645	0.999107	22.2291
C1R	0.000882645	0.999107	-22.2291
C1orf112	0.000882645	0.999107	22.2291
C3orf14	0.000882645	0.999107	22.2291
CACTIN	0.000882645	0.999107	-22.2291
CAND1	0.000882645	0.999107	22.2291
CC2D1A	0.000882645	0.999107	-22.2291
CCDC107	0.000882645	0.999107	-22.2291
CCDC66	0.000882645	0.999107	22.2291
CD44	0.000882645	0.999107	-22.2291
CEP120	0.000882645	0.999107	22.2291
CEP135	0.000882645	0.999107	22.2291
CEP192	0.000882645	0.999107	22.2291
CFAP221	0.000882645	0.999107	22.2291
CHI3L2	0.000882645	0.999107	-22.2291
CIC	0.000882645	0.999107	-22.2291
CLIC4	0.000882645	0.999107	-22.2291
COLGALT1	0.000882645	0.999107	-22.2291
COPE	0.000882645	0.999107	-22.2291
COX7A2L	0.000882645	0.999107	22.2291
CPE	0.000882645	0.999107	-22.2291
CUL9	0.000882645	0.999107	-22.2291
DAPK3	0.000882645	0.999107	-22.2291
DDAH2	0.000882645	0.999107	-22.2291
DDIAS	0.000882645	0.999107	22.2291
DDX11L2	0.000882645	0.999107	-22.2291
DEAF1	0.000882645	0.999107	-22.2291
DEPDC1B	0.000882645	0.999107	22.2291
DEPDC7	0.000882645	0.999107	22.2291
DNA2	0.000882645	0.999107	22.2291
DNAJC9	0.000882645	0.999107	22.2291
DPY19L1P1	0.000882645	0.999107	22.2291
DUSP10	0.000882645	0.999107	22.2291
E2F5	0.000882645	0.999107	22.2291
ECE1	0.000882645	0.999107	-22.2291
ELAC1	0.000882645	0.999107	22.2291
EXOSC3	0.000882645	0.999107	22.2291
EXOSC5	0.000882645	0.999107	-22.2291
F8A1	0.000882645	0.999107	22.2291
FAM104A	0.000882645	0.999107	22.2291
FAM180A	0.000882645	0.999107	-22.2291
FKBP8	0.000882645	0.999107	-22.2291
FOSL2	0.000882645	0.999107	-22.2291
FRMD3	0.000882645	0.999107	-22.2291
GADD45GIP1	0.000882645	0.999107	-22.2291
GALNT1	0.000882645	0.999107	22.2291
GLUL	0.000882645	0.999107	-22.2291
GRM7	0.000882645	0.999107	-22.2291
HCG15	0.000882645	0.999107	-22.2291
HEXIM1	0.000882645	0.999107	-22.2291
HILPDA	0.000882645	0.999107	-22.2291
HLCS	0.000882645	0.999107	22.2291
HPD	0.000882645	0.999107	-22.2291
IL17RE	0.000882645	0.999107	22.2291
IQCH	0.000882645	0.999107	22.2291
KMT5B	0.000882645	0.999107	22.2291
KNTC1	0.000882645	0.999107	22.2291
LINC01018	0.000882645	0.999107	22.2291
LINC02145	0.000882645	0.999107	22.2291
LIPG	0.000882645	0.999107	-22.2291
LONP1	0.000882645	0.999107	-22.2291
LRRC37A2	0.000882645	0.999107	22.2291
LRRC43	0.000882645	0.999107	22.2291
MAP3K5	0.000882645	0.999107	-22.2291
MAPK4	0.000882645	0.999107	-22.2291
MDM4	0.000882645	0.999107	22.2291
MED13	0.000882645	0.999107	22.2291
MFSD11	0.000882645	0.999107	22.2291
MIF	0.000882645	0.999107	-22.2291
MIR320E	0.000882645	0.999107	22.2291
MIR4449	0.000882645	0.999107	-22.2291
MLEC	0.000882645	0.999107	22.2291
MMS22L	0.000882645	0.999107	22.2291
MOB3B	0.000882645	0.999107	22.2291
MRPL17	0.000882645	0.999107	-22.2291
MRPL22	0.000882645	0.999107	22.2291
MRPL54	0.000882645	0.999107	-22.2291
MRPS18B	0.000882645	0.999107	-22.2291
MT1X	0.000882645	0.999107	-22.2291
MTND1P32	0.000882645	0.999107	22.2291
MTND2P2	0.000882645	0.999107	22.2291
N4BP2	0.000882645	0.999107	22.2291
NBPF14	0.000882645	0.999107	-22.2291
NCKIPSD	0.000882645	0.999107	-22.2291
NDRG1	0.000882645	0.999107	-22.2291
NEDD1	0.000882645	0.999107	22.2291
NOMO3	0.000882645	0.999107	22.2291
NT5C2	0.000882645	0.999107	22.2291
OTULIN	0.000882645	0.999107	22.2291
PARPBP	0.000882645	0.999107	22.2291
PCBD1	0.000882645	0.999107	22.2291
PCBD2	0.000882645	0.999107	22.2291
PHLDB3	0.000882645	0.999107	-22.2291
PLOD1	0.000882645	0.999107	-22.2291
PPP2R5B	0.000882645	0.999107	-22.2291
PRRX1	0.000882645	0.999107	-22.2291
PSMA2	0.000882645	0.999107	22.2291
PSMD5	0.000882645	0.999107	22.2291
PSMD5-AS1	0.000882645	0.999107	22.2291
PTPDC1	0.000882645	0.999107	22.2291
PTTG1IP	0.000882645	0.999107	-22.2291
PWWP2A	0.000882645	0.999107	22.2291
QPCT	0.000882645	0.999107	-22.2291
RASD2	0.000882645	0.999107	-22.2291
RFWD3	0.000882645	0.999107	22.2291
RHOC	0.000882645	0.999107	-22.2291
RING1	0.000882645	0.999107	-22.2291
RN7SL564P	0.000882645	0.999107	-22.2291
RN7SL668P	0.000882645	0.999107	-22.2291
RNU4-60P	0.000882645	0.999107	22.2291
RNU6ATAC39P	0.000882645	0.999107	22.2291
RNU7-119P	0.000882645	0.999107	22.2291
RNY1P16	0.000882645	0.999107	22.2291
RPL39	0.000882645	0.999107	22.2291
SARS	0.000882645	0.999107	-22.2291
SEMA6B	0.000882645	0.999107	-22.2291
SENP1	0.000882645	0.999107	22.2291
SETD4	0.000882645	0.999107	22.2291
SF3A3	0.000882645	0.999107	-22.2291
SIN3B	0.000882645	0.999107	-22.2291
SLC26A7	0.000882645	0.999107	-22.2291
SLC39A3	0.000882645	0.999107	-22.2291
SLC45A1	0.000882645	0.999107	-22.2291
SLC4A3	0.000882645	0.999107	-22.2291
SMC4	0.000882645	0.999107	22.2291
SNHG5	0.000882645	0.999107	-22.2291
SPEG	0.000882645	0.999107	-22.2291
SYCP2	0.000882645	0.999107	22.2291
TAB3	0.000882645	0.999107	22.2291
TBX4	0.000882645	0.999107	22.2291
TCEANC	0.000882645	0.999107	22.2291
TCN2	0.000882645	0.999107	-22.2291
TECR	0.000882645	0.999107	-22.2291
THAP12	0.000882645	0.999107	22.2291
TMEM199	0.000882645	0.999107	22.2291
TMEM254	0.000882645	0.999107	22.2291
TYW3	0.000882645	0.999107	22.2291
UBC	0.000882645	0.999107	-22.2291
UBXN6	0.000882645	0.999107	-22.2291
UGDH-AS1	0.000882645	0.999107	-22.2291
UPF1	0.000882645	0.999107	-22.2291
USP34	0.000882645	0.999107	22.2291
VSIG10	0.000882645	0.999107	22.2291
WDR18	0.000882645	0.999107	-22.2291
WWC3	0.000882645	0.999107	22.2291
XIRP2	0.000882645	0.999107	-22.2291
YIF1B	0.000882645	0.999107	-22.2291
YY1AP1	0.000882645	0.999107	-22.2291
ZBTB47	0.000882645	0.999107	-22.2291
ZNF354B	0.000882645	0.999107	22.2291
ZNF41	0.000882645	0.999107	22.2291
ZNF544	0.000882645	0.999107	-22.2291
ZNF638	0.000882645	0.999107	22.2291
ZNF665	0.000882645	0.999107	-22.2291
ZNF879	0.000882645	0.999107	22.2291
ZNHIT3	0.000882645	0.999107	22.2291
ZWILCH	0.000882645	0.999107	22.2291
PRR29-AS1	0.00186128	0.00986358	2.87773
HOXC-AS1	0.0022983	0.0111008	2.84998
RNU7-141P	0.0022983	0.0111008	2.84998
KHDC3L	0.0026679	0.998774	-20.8583
KRT36	0.0026679	0.998774	-20.8583
LINC01115	0.0026679	0.998774	-20.8583
LINC01479	0.0026679	0.998774	-20.8583
LINC01803	0.0026679	0.998774	-20.8583
MIR4428	0.0026679	0.998774	-20.8583
MIR548AH	0.0026679	0.998774	-20.8583
MIR548AY	0.0026679	0.998774	-20.8583
MIR6881	0.0026679	0.998774	-20.8583
OR56B1	0.0026679	0.998774	-20.8583
PPIAP20	0.0026679	0.998774	-20.8583
SNORA59A	0.0026679	0.998774	-20.8583
TVP23BP2	0.0026679	0.998774	-20.8583
YPEL5P2	0.0026679	0.998774	-20.8583
ARMS2	0.0026679	0.998215	21.2038
BCAS2P2	0.0026679	0.998215	21.2038
EFCAB14-AS1	0.0026679	0.998215	21.2038
EHMT2-AS1	0.0026679	0.998215	21.2038
IGLV2-18	0.0026679	0.998215	21.2038
LARS2-AS1	0.0026679	0.998215	21.2038
LINC01678	0.0026679	0.998215	21.2038
LINC02302	0.0026679	0.998215	21.2038
MINOS1P4	0.0026679	0.998215	21.2038
MIR580	0.0026679	0.998215	21.2038
MIR7856	0.0026679	0.998215	21.2038
MTND1P37	0.0026679	0.998215	21.2038
OR7E155P	0.0026679	0.998215	21.2038
PRR5-ARHGAP8	0.0026679	0.998215	21.2038
RPL23AP78	0.0026679	0.998215	21.2038
TPT1P8	0.0026679	0.998215	21.2038
TRAJ27	0.0026679	0.998215	21.2038
TUBAP4	0.0026679	0.998215	21.2038
VGLL1	0.0026679	0.998215	21.2038
HNRNPA1P12	0.00384114	0.0117158	-2.05347
RNU4-10P	0.00384114	0.0117158	-2.05347
MIR3153	0.00411805	0.0165266	2.68908
SPPL2C	0.0043691	0.0201587	-2.57399
RNU1-46P	0.0043691	0.0201587	-2.57399
MIR623	0.00447083	0.0237727	-2.46054
FAM45BP	0.00458398	0.0144302	2.7954
MIR548T	0.00458398	0.0144302	2.7954
GTF2IP9	0.00478258	0.00572211	2.45871
RNU6-701P	0.00529927	0.0201491	2.61453
LINC00460	0.00556304	0.0308305	-2.33693
MTCO3P2	0.00562685	0.0212885	2.57075
CKS1BP5	0.00607058	0.016756	-1.92783
SLC25A30-AS1	0.00716724	0.0376473	-2.2225
MIR4794	0.00727029	0.0251689	2.50865
WFDC10B	0.00727029	0.0251689	2.50865
LINC02055	0.00766483	0.00801009	1.99157
ADORA1	0.00797444	0.0259405	-2.49711
ADSSL1	0.00797444	0.0259405	-2.49711
ALDH1B1	0.00797444	0.0259405	2.49711
ANKRD24	0.00797444	0.0259405	-2.49711
APOL2	0.00797444	0.0259405	-2.49711
ARMC4	0.00797444	0.0259405	2.49711
BCKDHB	0.00797444	0.0259405	-2.49711
BLOC1S1	0.00797444	0.0259405	2.49711
C12orf75	0.00797444	0.0259405	2.49711
C16orf86	0.00797444	0.0259405	-2.49711
C19orf44	0.00797444	0.0259405	-2.49711
CALML6	0.00797444	0.0259405	2.49711
CCT8	0.00797444	0.0259405	2.49711
CENPN	0.00797444	0.0259405	2.49711
CEP126	0.00797444	0.0259405	2.49711
CIAPIN1	0.00797444	0.0259405	2.49711
CIRBP	0.00797444	0.0259405	-2.49711
CKS1B	0.00797444	0.0259405	2.49711
CLCN5	0.00797444	0.0259405	2.49711
COL25A1	0.00797444	0.0259405	-2.49711
COL6A1	0.00797444	0.0259405	-2.49711
COMMD3	0.00797444	0.0259405	2.49711
COQ8B	0.00797444	0.0259405	-2.49711
CPNE4	0.00797444	0.0259405	-2.49711
CTPS1	0.00797444	0.0259405	2.49711
CXorf38	0.00797444	0.0259405	2.49711
DCAF10	0.00797444	0.0259405	2.49711
DNAH10OS	0.00797444	0.0259405	2.49711
EIF4A3	0.00797444	0.0259405	-2.49711
FAAH2	0.00797444	0.0259405	2.49711
FAM60A	0.00797444	0.0259405	2.49711
FMOD	0.00797444	0.0259405	-2.49711
FUNDC2	0.00797444	0.0259405	2.49711
GBA2	0.00797444	0.0259405	2.49711
GDF6	0.00797444	0.0259405	2.49711
GLRX	0.00797444	0.0259405	-2.49711
GNRHR2	0.00797444	0.0259405	-2.49711
GPD1	0.00797444	0.0259405	2.49711
GPR78	0.00797444	0.0259405	-2.49711
HACE1	0.00797444	0.0259405	-2.49711
HADH	0.00797444	0.0259405	2.49711
HHIPL1	0.00797444	0.0259405	-2.49711
HIF1A	0.00797444	0.0259405	-2.49711
HIVEP2	0.00797444	0.0259405	-2.49711
KANSL1-AS1	0.00797444	0.0259405	2.49711
KCNE4	0.00797444	0.0259405	-2.49711
KLHL12	0.00797444	0.0259405	2.49711
KLHL3	0.00797444	0.0259405	2.49711
LILRA4	0.00797444	0.0259405	2.49711
LINC00862	0.00797444	0.0259405	2.49711
LINC02516	0.00797444	0.0259405	2.49711
LMOD3	0.00797444	0.0259405	-2.49711
LRIF1	0.00797444	0.0259405	2.49711
LRRC20	0.00797444	0.0259405	2.49711
MAB21L2	0.00797444	0.0259405	-2.49711
MAGEE2	0.00797444	0.0259405	-2.49711
MECP2	0.00797444	0.0259405	2.49711
METTL21A	0.00797444	0.0259405	2.49711
MFGE8	0.00797444	0.0259405	-2.49711
MIR3973	0.00797444	0.0259405	2.49711
MIR600HG	0.00797444	0.0259405	2.49711
MKL2	0.00797444	0.0259405	-2.49711
MRPL2	0.00797444	0.0259405	-2.49711
MSL3	0.00797444	0.0259405	2.49711
MYH7B	0.00797444	0.0259405	-2.49711
NEURL1B	0.00797444	0.0259405	2.49711
NEXN-AS1	0.00797444	0.0259405	-2.49711
NFYB	0.00797444	0.0259405	2.49711
NISCH	0.00797444	0.0259405	-2.49711
NUP210	0.00797444	0.0259405	2.49711
NUTM2A-AS1	0.00797444	0.0259405	2.49711
OSMR-AS1	0.00797444	0.0259405	-2.49711
OTUD7B	0.00797444	0.0259405	-2.49711
PAM	0.00797444	0.0259405	-2.49711
PDCD4-AS1	0.00797444	0.0259405	2.49711
PDE6A	0.00797444	0.0259405	-2.49711
PDZK1	0.00797444	0.0259405	-2.49711
PIGO	0.00797444	0.0259405	2.49711
POLR3B	0.00797444	0.0259405	2.49711
POM121L9P	0.00797444	0.0259405	-2.49711
PPFIA4	0.00797444	0.0259405	-2.49711
PPP1R3G	0.00797444	0.0259405	-2.49711
PRDM6	0.00797444	0.0259405	2.49711
PRIM1	0.00797444	0.0259405	2.49711
PRKAR1B	0.00797444	0.0259405	-2.49711
PRMT5-AS1	0.00797444	0.0259405	-2.49711
PSMD1	0.00797444	0.0259405	2.49711
RBBP7	0.00797444	0.0259405	2.49711
RGS2	0.00797444	0.0259405	-2.49711
RN7SKP204	0.00797444	0.0259405	-2.49711
RN7SL172P	0.00797444	0.0259405	-2.49711
RNA5SP152	0.00797444	0.0259405	-2.49711
RNVU1-3	0.00797444	0.0259405	-2.49711
RPS2P1	0.00797444	0.0259405	-2.49711
RPS6KA6	0.00797444	0.0259405	2.49711
SAR1A	0.00797444	0.0259405	2.49711
SDF4	0.00797444	0.0259405	-2.49711
SDK2	0.00797444	0.0259405	2.49711
SETD9	0.00797444	0.0259405	2.49711
SHC2	0.00797444	0.0259405	-2.49711
SLC6A14	0.00797444	0.0259405	2.49711
SNHG26	0.00797444	0.0259405	2.49711
SPAG8	0.00797444	0.0259405	2.49711
STAC2	0.00797444	0.0259405	-2.49711
STK31	0.00797444	0.0259405	2.49711
STPG3-AS1	0.00797444	0.0259405	2.49711
SYS1	0.00797444	0.0259405	2.49711
TMEM106C	0.00797444	0.0259405	2.49711
TMEM45A	0.00797444	0.0259405	-2.49711
TMEM98	0.00797444	0.0259405	2.49711
TNFRSF21	0.00797444	0.0259405	-2.49711
TSFM	0.00797444	0.0259405	2.49711
UBE2N	0.00797444	0.0259405	2.49711
UBE2R2	0.00797444	0.0259405	2.49711
UNG	0.00797444	0.0259405	2.49711
USP7	0.00797444	0.0259405	2.49711
ZBBX	0.00797444	0.0259405	2.49711
ZBTB18	0.00797444	0.0259405	2.49711
ZNF233	0.00797444	0.0259405	2.49711
ZNF582-AS1	0.00797444	0.0259405	-2.49711
ZNF652	0.00797444	0.0259405	2.49711
ZP3	0.00797444	0.0259405	2.49711
LRRC18	0.00808804	0.0269348	2.48392
BUB1B-PAK6	0.00838031	0.00667987	2.56868
CLDN2	0.00838031	0.00667987	2.56868
LINC01765	0.00838031	0.00667987	2.56868
LINC01843	0.00838031	0.00667987	2.56868
LINC02192	0.00838031	0.00667987	2.56868
MIR3617	0.00838031	0.00667987	2.56868
SPINK9	0.00838031	0.00667987	2.56868
THAP12P4	0.00838031	0.00667987	2.56868
UGT2B17	0.00838031	0.00667987	2.56868
RPS21P1	0.00856791	0.0368872	-2.27505
RPL39P5	0.00858384	0.0282763	2.4426
LINC02254	0.00907068	0.0188357	-1.95369
OR5M14P	0.00907068	0.0188357	-1.95369
RN7SL827P	0.00907068	0.0188357	-1.95369
PIP	0.00971941	0.0392951	-2.25157
GTF2IRD2P1	0.0100634	0.0314657	2.39972
IFNE	0.0102465	0.024846	-1.81166
ACTN1	0.0108623	0.0326686	-2.37682
ADAMTS15	0.0108623	0.0326686	-2.37682
AKAP8L	0.0108623	0.0326686	-2.37682
AMMECR1	0.0108623	0.0326686	2.37682
ATAD2B	0.0108623	0.0326686	2.37682
BCL6	0.0108623	0.0326686	-2.37682
BEND7	0.0108623	0.0326686	2.37682
BNIP3L	0.0108623	0.0326686	-2.37682
C10orf10	0.0108623	0.0326686	-2.37682
C1GALT1C1L	0.0108623	0.0326686	-2.37682
CA9	0.0108623	0.0326686	-2.37682
CCDC116	0.0108623	0.0326686	-2.37682
CLU	0.0108623	0.0326686	-2.37682
CNN3	0.0108623	0.0326686	-2.37682
CNOT6	0.0108623	0.0326686	2.37682
CSNK1G1	0.0108623	0.0326686	2.37682
CSNK1G3	0.0108623	0.0326686	2.37682
DM1-AS	0.0108623	0.0326686	-2.37682
EDF1	0.0108623	0.0326686	-2.37682
EMP3	0.0108623	0.0326686	-2.37682
FAM198B	0.0108623	0.0326686	-2.37682
FAM201A	0.0108623	0.0326686	2.37682
GPER1	0.0108623	0.0326686	-2.37682
GPN3	0.0108623	0.0326686	2.37682
HRC	0.0108623	0.0326686	-2.37682
INSR	0.0108623	0.0326686	-2.37682
ITPKC	0.0108623	0.0326686	-2.37682
KAZALD1	0.0108623	0.0326686	2.37682
LCLAT1	0.0108623	0.0326686	2.37682
LIN9	0.0108623	0.0326686	2.37682
LINC01206	0.0108623	0.0326686	-2.37682
MAOB	0.0108623	0.0326686	-2.37682
MARC1	0.0108623	0.0326686	2.37682
MARCKS	0.0108623	0.0326686	-2.37682
MATN2	0.0108623	0.0326686	-2.37682
MCHR1	0.0108623	0.0326686	-2.37682
MED14	0.0108623	0.0326686	2.37682
MIR210HG	0.0108623	0.0326686	-2.37682
MIR4317	0.0108623	0.0326686	2.37682
MYO9B	0.0108623	0.0326686	-2.37682
NCOA3	0.0108623	0.0326686	2.37682
NR2C2AP	0.0108623	0.0326686	-2.37682
PDK1	0.0108623	0.0326686	-2.37682
PFDN6	0.0108623	0.0326686	-2.37682
PFKFB4	0.0108623	0.0326686	-2.37682
PHKG1	0.0108623	0.0326686	-2.37682
PIP5K1B	0.0108623	0.0326686	2.37682
PLA2G2A	0.0108623	0.0326686	-2.37682
PLXNA3	0.0108623	0.0326686	-2.37682
PRKX	0.0108623	0.0326686	2.37682
PYGL	0.0108623	0.0326686	-2.37682
RAB13	0.0108623	0.0326686	-2.37682
RAB22A	0.0108623	0.0326686	2.37682
RALGAPB	0.0108623	0.0326686	2.37682
RFXANK	0.0108623	0.0326686	-2.37682
RN7SL368P	0.0108623	0.0326686	-2.37682
RNY3P16	0.0108623	0.0326686	-2.37682
RRP12	0.0108623	0.0326686	-2.37682
SEPT10	0.0108623	0.0326686	2.37682
SERGEF	0.0108623	0.0326686	-2.37682
SH3RF1	0.0108623	0.0326686	2.37682
SNX13	0.0108623	0.0326686	2.37682
SOD2	0.0108623	0.0326686	-2.37682
ST3GAL5	0.0108623	0.0326686	2.37682
SYDE1	0.0108623	0.0326686	-2.37682
WEE2-AS1	0.0108623	0.0326686	-2.37682
WWC2	0.0108623	0.0326686	2.37682
ZBTB12	0.0108623	0.0326686	-2.37682
ZHX1-C8orf76	0.0108623	0.0326686	2.37682
ZNF317	0.0108623	0.0326686	-2.37682
ZNF423	0.0108623	0.0326686	-2.37682
C2orf83	0.0111997	0.0472966	-2.13018
C8orf22	0.0111997	0.0472966	-2.13018
PLGLB2	0.0115197	0.0344426	2.36334
LINC01187	0.0117863	0.0198922	-1.62602
MYOSLID	0.0117863	0.0198922	-1.62602
EIF4EBP1P1	0.0119262	0.0504229	-2.07849
HPVC1	0.0119262	0.0504229	-2.07849
LCE1E	0.0119262	0.0504229	-2.07849
NHP2P2	0.0119262	0.0504229	-2.07849
OR1N2	0.0119262	0.0504229	-2.07849
PYDC1	0.0119262	0.0504229	-2.07849
RN7SL228P	0.0119262	0.0504229	-2.07849
RNA5SP387	0.0119262	0.0504229	-2.07849
TRIM60P14	0.0119262	0.0504229	-2.07849
MTND3P5	0.012112	0.0187873	2.03699
STEAP2-AS1	0.0125046	0.0133247	1.85646
PRKACG	0.0128316	0.043898	-2.21415
PSAT1P3	0.0128316	0.043898	-2.21415
LINC00618	0.0129906	0.0371936	2.33349
MIR4777	0.0129906	0.0371936	2.33349
OR7E102P	0.0129906	0.0371936	2.33349
RNU4-59P	0.0131069	0.0197889	2.00977
MLANA	0.0132437	0.0298542	-1.76066
MIR4779	0.0137565	0.0169879	2.1096
C7orf50	0.0137659	0.0386942	2.29919
CLEC5A	0.0137659	0.0386942	-2.29919
COL23A1	0.0137659	0.0386942	-2.29919
CST3	0.0137659	0.0386942	-2.29919
CTRC	0.0137659	0.0386942	2.29919
CTSV	0.0137659	0.0386942	2.29919
DDX12P	0.0137659	0.0386942	2.29919
ELL	0.0137659	0.0386942	-2.29919
FANCD2	0.0137659	0.0386942	2.29919
FBXW12	0.0137659	0.0386942	-2.29919
FOXQ1	0.0137659	0.0386942	2.29919
FRZB	0.0137659	0.0386942	-2.29919
FTH1P8	0.0137659	0.0386942	-2.29919
GDNF	0.0137659	0.0386942	2.29919
GGT5	0.0137659	0.0386942	-2.29919
IGFBP1	0.0137659	0.0386942	-2.29919
KIN	0.0137659	0.0386942	2.29919
LINC00863	0.0137659	0.0386942	2.29919
LRRC37A9P	0.0137659	0.0386942	2.29919
MRPL23	0.0137659	0.0386942	2.29919
MTMR1	0.0137659	0.0386942	2.29919
MTND3P13	0.0137659	0.0386942	2.29919
MYB	0.0137659	0.0386942	2.29919
NAP1L1	0.0137659	0.0386942	2.29919
NDUFS7	0.0137659	0.0386942	-2.29919
NOTCH3	0.0137659	0.0386942	-2.29919
ODC1	0.0137659	0.0386942	2.29919
OSGEPL1-AS1	0.0137659	0.0386942	2.29919
PCOLCE	0.0137659	0.0386942	-2.29919
PCSK1	0.0137659	0.0386942	-2.29919
PDGFC	0.0137659	0.0386942	-2.29919
PHACTR4	0.0137659	0.0386942	-2.29919
POU3F1	0.0137659	0.0386942	2.29919
PRICKLE2	0.0137659	0.0386942	-2.29919
RHOB	0.0137659	0.0386942	-2.29919
RN7SKP264	0.0137659	0.0386942	2.29919
RNU4-68P	0.0137659	0.0386942	-2.29919
RNU6-761P	0.0137659	0.0386942	-2.29919
SFT2D3	0.0137659	0.0386942	2.29919
SNORD92	0.0137659	0.0386942	-2.29919
STEAP3	0.0137659	0.0386942	-2.29919
TIPARP	0.0137659	0.0386942	-2.29919
TMEM178A	0.0137659	0.0386942	-2.29919
TMEM9B-AS1	0.0137659	0.0386942	-2.29919
TSSC4	0.0137659	0.0386942	-2.29919
USP27X	0.0137659	0.0386942	2.29919
ADRA2B	0.0137659	0.0386942	-2.29919
AIRE	0.0137659	0.0386942	-2.29919
ANGPTL4	0.0137659	0.0386942	-2.29919
ANKRD35	0.0137659	0.0386942	-2.29919
ANKRD50	0.0137659	0.0386942	2.29919
APLN	0.0137659	0.0386942	-2.29919
ATF3	0.0137659	0.0386942	-2.29919
ATP11B	0.0137659	0.0386942	2.29919
AXIN2	0.0137659	0.0386942	2.29919
C15orf52	0.0137659	0.0386942	-2.29919
CHI3L1	0.0137659	0.0386942	-2.29919
CHRDL2	0.0137659	0.0386942	-2.29919
COX18	0.0137659	0.0386942	2.29919
CRNDE	0.0137659	0.0386942	2.29919
DHX15	0.0137659	0.0386942	2.29919
DNAJB1	0.0137659	0.0386942	-2.29919
EGFLAM	0.0137659	0.0386942	-2.29919
ETV4	0.0137659	0.0386942	2.29919
F3	0.0137659	0.0386942	-2.29919
FBXO44	0.0137659	0.0386942	-2.29919
FGFR2	0.0137659	0.0386942	2.29919
FIBCD1	0.0137659	0.0386942	-2.29919
FPR1	0.0137659	0.0386942	-2.29919
FUT8-AS1	0.0137659	0.0386942	2.29919
GAPVD1	0.0137659	0.0386942	2.29919
GBE1	0.0137659	0.0386942	-2.29919
GGCT	0.0137659	0.0386942	2.29919
HIBCH	0.0137659	0.0386942	2.29919
HIF1A-AS2	0.0137659	0.0386942	-2.29919
HOMER3	0.0137659	0.0386942	-2.29919
KLHL15	0.0137659	0.0386942	2.29919
LBR	0.0137659	0.0386942	2.29919
LEF1	0.0137659	0.0386942	-2.29919
LINC02427	0.0137659	0.0386942	-2.29919
LOX	0.0137659	0.0386942	-2.29919
LRR1	0.0137659	0.0386942	2.29919
MAGOH	0.0137659	0.0386942	-2.29919
MRPS10P2	0.0137659	0.0386942	2.29919
MYH14	0.0137659	0.0386942	2.29919
NBEAP1	0.0137659	0.0386942	2.29919
NDC1	0.0137659	0.0386942	2.29919
NIPBL	0.0137659	0.0386942	2.29919
NOCT	0.0137659	0.0386942	-2.29919
NTM	0.0137659	0.0386942	-2.29919
NUTM2B-AS1	0.0137659	0.0386942	2.29919
ORC2	0.0137659	0.0386942	2.29919
OTUD4	0.0137659	0.0386942	2.29919
PAMR1	0.0137659	0.0386942	-2.29919
PDS5A	0.0137659	0.0386942	2.29919
PEX2	0.0137659	0.0386942	2.29919
PGF	0.0137659	0.0386942	-2.29919
PGLS	0.0137659	0.0386942	-2.29919
PKM	0.0137659	0.0386942	-2.29919
POLE4	0.0137659	0.0386942	2.29919
PPIP5K2	0.0137659	0.0386942	2.29919
PPM1D	0.0137659	0.0386942	2.29919
PTGES3L	0.0137659	0.0386942	-2.29919
PTPN3	0.0137659	0.0386942	2.29919
RAD17	0.0137659	0.0386942	2.29919
RASEF	0.0137659	0.0386942	2.29919
RBL2	0.0137659	0.0386942	2.29919
REV1	0.0137659	0.0386942	2.29919
RMI2	0.0137659	0.0386942	2.29919
RN7SL698P	0.0137659	0.0386942	-2.29919
RTKN2	0.0137659	0.0386942	2.29919
SKIV2L	0.0137659	0.0386942	-2.29919
SKIV2L2	0.0137659	0.0386942	2.29919
SLC2A1	0.0137659	0.0386942	-2.29919
SLC7A11-AS1	0.0137659	0.0386942	-2.29919
SLN	0.0137659	0.0386942	-2.29919
SMAD2	0.0137659	0.0386942	2.29919
SMAD5	0.0137659	0.0386942	2.29919
SNX5	0.0137659	0.0386942	2.29919
STC2	0.0137659	0.0386942	-2.29919
TBP	0.0137659	0.0386942	-2.29919
TCF23	0.0137659	0.0386942	-2.29919
TFAM	0.0137659	0.0386942	2.29919
TFPT	0.0137659	0.0386942	-2.29919
TGM5	0.0137659	0.0386942	-2.29919
TM7SF3	0.0137659	0.0386942	2.29919
TMEM116	0.0137659	0.0386942	2.29919
TMEM132A	0.0137659	0.0386942	-2.29919
TMEM161B	0.0137659	0.0386942	2.29919
TMPO	0.0137659	0.0386942	2.29919
USP27X-AS1	0.0137659	0.0386942	2.29919
WDR33	0.0137659	0.0386942	2.29919
WNK1	0.0137659	0.0386942	2.29919
WWTR1	0.0137659	0.0386942	-2.29919
XPO1	0.0137659	0.0386942	2.29919
ZBTB43	0.0137659	0.0386942	2.29919
ZIC3	0.0137659	0.0386942	-2.29919
ZSCAN25	0.0137659	0.0386942	2.29919
SUMO2P1	0.0138884	0.0321772	-1.70769
ANXA2P3	0.0141319	0.0272409	-1.81765
C1DP1	0.014424	0.0302261	-1.74751
HSPB9	0.014424	0.0302261	-1.74751
CYCSP38	0.0144446	0.0398164	2.3068
MMP21	0.0144446	0.0398164	2.3068
NTSR1	0.0144446	0.0398164	2.3068
RN7SL638P	0.0144446	0.0398164	2.3068
RPS23P1	0.0144446	0.0398164	2.3068
OR7E115P	0.0149236	0.02266	1.9585
HNRNPA1P11	0.0152406	0.0139665	2.35045
LINC00945	0.0152406	0.0139665	2.35045
LINC02261	0.0152406	0.0139665	2.35045
RPL29P12	0.0152406	0.0139665	2.35045
RPS26P8	0.0152406	0.0139665	2.35045
SUB1P3	0.0152406	0.0139665	2.35045
RPS15AP11	0.0152589	0.0313959	-1.75544
BTF3P6	0.0159125	0.0422695	2.28396
HLA-Z	0.0159125	0.0422695	2.28396
RPSAP14	0.0160042	0.056409	-2.05984
AARS	0.016582	0.0441183	-2.23921
ABCB9	0.016582	0.0441183	-2.23921
ADM	0.016582	0.0441183	-2.23921
ANKHD1-EIF4EBP3	0.016582	0.0441183	2.23921
ARID2	0.016582	0.0441183	2.23921
ARMCX5	0.016582	0.0441183	2.23921
ATP13A1	0.016582	0.0441183	-2.23921
ATP5HP4	0.016582	0.0441183	2.23921
AURKAIP1	0.016582	0.0441183	-2.23921
BLACAT1	0.016582	0.0441183	2.23921
C16orf71	0.016582	0.0441183	2.23921
C19orf70	0.016582	0.0441183	-2.23921
C3	0.016582	0.0441183	-2.23921
C5	0.016582	0.0441183	2.23921
CACNA1A	0.016582	0.0441183	-2.23921
CCDC163	0.016582	0.0441183	-2.23921
CDC23	0.016582	0.0441183	2.23921
CDK12	0.016582	0.0441183	2.23921
CENPH	0.016582	0.0441183	2.23921
CFAP65	0.016582	0.0441183	2.23921
CFAP69	0.016582	0.0441183	2.23921
CHD9	0.016582	0.0441183	2.23921
CHKA	0.016582	0.0441183	2.23921
CHL1-AS1	0.016582	0.0441183	-2.23921
CNPY3	0.016582	0.0441183	-2.23921
COL4A2	0.016582	0.0441183	-2.23921
COMMD1	0.016582	0.0441183	-2.23921
COQ2	0.016582	0.0441183	2.23921
COQ9	0.016582	0.0441183	2.23921
COX5B	0.016582	0.0441183	-2.23921
CRYAB	0.016582	0.0441183	-2.23921
CUL3	0.016582	0.0441183	2.23921
DDHD1	0.016582	0.0441183	2.23921
DDRGK1	0.016582	0.0441183	-2.23921
DNAJB2	0.016582	0.0441183	-2.23921
DNMT3A	0.016582	0.0441183	2.23921
ELL2	0.016582	0.0441183	-2.23921
ELMOD2	0.016582	0.0441183	2.23921
F2RL2	0.016582	0.0441183	-2.23921
FCGR3B	0.016582	0.0441183	-2.23921
FN1	0.016582	0.0441183	-2.23921
FUT11	0.016582	0.0441183	-2.23921
GADD45B	0.016582	0.0441183	-2.23921
GAR1	0.016582	0.0441183	-2.23921
GNB1	0.016582	0.0441183	-2.23921
GXYLT1	0.016582	0.0441183	2.23921
HHLA3	0.016582	0.0441183	-2.23921
HK1	0.016582	0.0441183	-2.23921
HNRNPH1	0.016582	0.0441183	2.23921
HOXC5	0.016582	0.0441183	2.23921
HOXC6	0.016582	0.0441183	2.23921
HRASLS	0.016582	0.0441183	-2.23921
INTS7	0.016582	0.0441183	2.23921
JUN	0.016582	0.0441183	-2.23921
KDELC2	0.016582	0.0441183	2.23921
KIF20B	0.016582	0.0441183	2.23921
LIMCH1	0.016582	0.0441183	2.23921
LINC01094	0.016582	0.0441183	-2.23921
LINC01752	0.016582	0.0441183	2.23921
MAP4	0.016582	0.0441183	-2.23921
MGST1	0.016582	0.0441183	-2.23921
MIR3138	0.016582	0.0441183	-2.23921
MORC3	0.016582	0.0441183	2.23921
MOXD1	0.016582	0.0441183	-2.23921
NBPF3	0.016582	0.0441183	2.23921
NUDT7	0.016582	0.0441183	2.23921
OCEL1	0.016582	0.0441183	-2.23921
OGFOD2	0.016582	0.0441183	2.23921
PAX8	0.016582	0.0441183	-2.23921
PAX8-AS1	0.016582	0.0441183	-2.23921
PC	0.016582	0.0441183	-2.23921
PCF11	0.016582	0.0441183	2.23921
PDGFB	0.016582	0.0441183	-2.23921
PDGFRB	0.016582	0.0441183	-2.23921
PGK1	0.016582	0.0441183	-2.23921
PHPT1	0.016582	0.0441183	-2.23921
PIP5K1C	0.016582	0.0441183	-2.23921
PLEKHG4B	0.016582	0.0441183	2.23921
PPWD1	0.016582	0.0441183	2.23921
RBM41	0.016582	0.0441183	2.23921
RBMX	0.016582	0.0441183	2.23921
RNU6-137P	0.016582	0.0441183	2.23921
RPS27L	0.016582	0.0441183	-2.23921
SAFB2	0.016582	0.0441183	-2.23921
SDHCP3	0.016582	0.0441183	2.23921
SLC16A1	0.016582	0.0441183	-2.23921
SLC16A3	0.016582	0.0441183	-2.23921
SMTN	0.016582	0.0441183	-2.23921
SMURF2	0.016582	0.0441183	2.23921
SNAI2	0.016582	0.0441183	-2.23921
SNHG12	0.016582	0.0441183	-2.23921
SPRY1	0.016582	0.0441183	2.23921
STON2	0.016582	0.0441183	-2.23921
STRBP	0.016582	0.0441183	2.23921
SYCP3	0.016582	0.0441183	2.23921
TAF4	0.016582	0.0441183	2.23921
TAPT1-AS1	0.016582	0.0441183	2.23921
TAS2R13	0.016582	0.0441183	2.23921
TAS2R15P	0.016582	0.0441183	2.23921
TCFL5	0.016582	0.0441183	2.23921
TDG	0.016582	0.0441183	2.23921
TECRP1	0.016582	0.0441183	-2.23921
TGFB1I1	0.016582	0.0441183	-2.23921
THNSL1	0.016582	0.0441183	2.23921
TMED4	0.016582	0.0441183	2.23921
TMEM14A	0.016582	0.0441183	-2.23921
TMSB15A	0.016582	0.0441183	2.23921
TSGA10	0.016582	0.0441183	2.23921
TYK2	0.016582	0.0441183	-2.23921
TYSND1	0.016582	0.0441183	2.23921
TYW5	0.016582	0.0441183	2.23921
UGGT1	0.016582	0.0441183	2.23921
USP47	0.016582	0.0441183	2.23921
VASN	0.016582	0.0441183	-2.23921
VCAM1	0.016582	0.0441183	-2.23921
WDCP	0.016582	0.0441183	2.23921
YWHABP2	0.016582	0.0441183	2.23921
ZBTB5	0.016582	0.0441183	2.23921
ZC3H10	0.016582	0.0441183	2.23921
ZFC3H1	0.016582	0.0441183	2.23921
ZNF852	0.016582	0.0441183	2.23921
OR9P1P	0.0166624	0.0251799	1.91151
MIR4728	0.0168353	0.0182586	1.77087
CBX3P5	0.0169415	0.0615425	-1.9838
LARGE-AS1	0.0169415	0.0615425	-1.9838
PKLR	0.0169415	0.0615425	-1.9838
SETP8	0.0169415	0.0615425	-1.9838
EEF1A1P33	0.0172436	0.0257957	-1.57629
RNU6ATAC2P	0.0172436	0.0257957	-1.57629
CNTNAP3P5	0.0178743	0.0269221	1.88554
CD24P4	0.0182263	0.0272374	1.88907
ACTL10	0.0185647	0.0515871	-2.15771
PLEKHG7	0.0185647	0.0515871	-2.15771
PTGER2	0.0185647	0.0515871	-2.15771
WDR86-AS1	0.0185647	0.0515871	-2.15771
RN7SL828P	0.0185647	0.0515871	-2.15771
LEP	0.018922	0.0345677	-1.74099
BCRP1	0.0190633	0.0383658	-1.6925
KRT4	0.0190633	0.0383658	-1.6925
RN7SKP146	0.0190633	0.0383658	-1.6925
ACOT1	0.0194304	0.0490798	2.19318
ADAMTS10	0.0194304	0.0490798	-2.19318
ADAT1	0.0194304	0.0490798	2.19318
AKAP9	0.0194304	0.0490798	2.19318
ANKS6	0.0194304	0.0490798	2.19318
ARVCF	0.0194304	0.0490798	-2.19318
ASGR1	0.0194304	0.0490798	-2.19318
BAG3	0.0194304	0.0490798	-2.19318
C11orf65	0.0194304	0.0490798	2.19318
C19orf53	0.0194304	0.0490798	-2.19318
C1orf54	0.0194304	0.0490798	-2.19318
C2orf48	0.0194304	0.0490798	2.19318
CD300A	0.0194304	0.0490798	-2.19318
CKS2	0.0194304	0.0490798	2.19318
CMTR2	0.0194304	0.0490798	2.19318
DAB2IP	0.0194304	0.0490798	-2.19318
DANT2	0.0194304	0.0490798	2.19318
DDIT4	0.0194304	0.0490798	-2.19318
DLEU1	0.0194304	0.0490798	2.19318
DNAH10	0.0194304	0.0490798	2.19318
EFR3B	0.0194304	0.0490798	-2.19318
ERI2	0.0194304	0.0490798	2.19318
FABP5	0.0194304	0.0490798	-2.19318
FAM111A	0.0194304	0.0490798	2.19318
FAM185A	0.0194304	0.0490798	2.19318
FANCC	0.0194304	0.0490798	2.19318
FANCM	0.0194304	0.0490798	2.19318
FKBP5	0.0194304	0.0490798	-2.19318
GPT	0.0194304	0.0490798	-2.19318
HYLS1	0.0194304	0.0490798	2.19318
INO80C	0.0194304	0.0490798	2.19318
KANSL1	0.0194304	0.0490798	2.19318
KCNK2	0.0194304	0.0490798	-2.19318
KIAA1324L	0.0194304	0.0490798	2.19318
LAMA2	0.0194304	0.0490798	-2.19318
LIAS	0.0194304	0.0490798	2.19318
LINC02035	0.0194304	0.0490798	2.19318
LRP8	0.0194304	0.0490798	2.19318
LYSMD4	0.0194304	0.0490798	2.19318
MAP1LC3A	0.0194304	0.0490798	-2.19318
MARCH2	0.0194304	0.0490798	-2.19318
MBTD1	0.0194304	0.0490798	2.19318
METTL12	0.0194304	0.0490798	-2.19318
MIR4802	0.0194304	0.0490798	2.19318
MIR556	0.0194304	0.0490798	-2.19318
MRO	0.0194304	0.0490798	-2.19318
NAALADL2	0.0194304	0.0490798	2.19318
NAV2	0.0194304	0.0490798	-2.19318
NOXA1	0.0194304	0.0490798	-2.19318
NUDCD1	0.0194304	0.0490798	2.19318
PALD1	0.0194304	0.0490798	-2.19318
PFKFB3	0.0194304	0.0490798	-2.19318
PIAS3	0.0194304	0.0490798	-2.19318
PIN1	0.0194304	0.0490798	-2.19318
PKD1	0.0194304	0.0490798	-2.19318
PLCD1	0.0194304	0.0490798	-2.19318
POLR3DP1	0.0194304	0.0490798	2.19318
RAB5CP2	0.0194304	0.0490798	-2.19318
RAD51B	0.0194304	0.0490798	2.19318
RCBTB1	0.0194304	0.0490798	2.19318
RHEBL1	0.0194304	0.0490798	-2.19318
RN7SKP89	0.0194304	0.0490798	-2.19318
RN7SL471P	0.0194304	0.0490798	-2.19318
RNF215	0.0194304	0.0490798	-2.19318
RNU1-21P	0.0194304	0.0490798	-2.19318
RNU6-638P	0.0194304	0.0490798	2.19318
RNU7-124P	0.0194304	0.0490798	2.19318
ROBO1	0.0194304	0.0490798	-2.19318
RPL7L1P2	0.0194304	0.0490798	2.19318
RPL7P38	0.0194304	0.0490798	-2.19318
RUBCN	0.0194304	0.0490798	-2.19318
SEC63P1	0.0194304	0.0490798	2.19318
SETP12	0.0194304	0.0490798	2.19318
SHB	0.0194304	0.0490798	2.19318
SLC39A11	0.0194304	0.0490798	2.19318
SMCR5	0.0194304	0.0490798	2.19318
SNORA75	0.0194304	0.0490798	2.19318
SSBP4	0.0194304	0.0490798	-2.19318
TBC1D31	0.0194304	0.0490798	2.19318
TCHP	0.0194304	0.0490798	2.19318
THBS2	0.0194304	0.0490798	-2.19318
TPTE2P1	0.0194304	0.0490798	2.19318
TRAF3IP2	0.0194304	0.0490798	-2.19318
TRMO	0.0194304	0.0490798	2.19318
UBN2	0.0194304	0.0490798	2.19318
UGP2	0.0194304	0.0490798	-2.19318
UNC5B	0.0194304	0.0490798	-2.19318
USF3	0.0194304	0.0490798	2.19318
USP13	0.0194304	0.0490798	2.19318
VKORC1L1	0.0194304	0.0490798	2.19318
WDR46	0.0194304	0.0490798	-2.19318
WDR6	0.0194304	0.0490798	-2.19318
ZADH2	0.0194304	0.0490798	2.19318
ZBTB37	0.0194304	0.0490798	2.19318
ZNF682	0.0194304	0.0490798	2.19318
HMGN1P16	0.0197988	0.0292324	1.86945
SIK1	0.0201301	0.0540412	-2.13929
AKAP14	0.020392	0.0298328	1.88108
ZBTB32	0.0211134	0.0311674	1.84195
ETF1P3	0.021601	0.0267237	1.95792
GUSBP6	0.0218773	0.0708569	-1.91835
LINC01878	0.0218773	0.0708569	-1.91835
LINC02211	0.0218773	0.0708569	-1.91835
ABHD8	0.0222224	0.0537279	-2.15363
ACTN1-AS1	0.0222224	0.0537279	-2.15363
AMPD2	0.0222224	0.0537279	-2.15363
AXDND1	0.0222224	0.0537279	2.15363
BMS1P1	0.0222224	0.0537279	2.15363
CBWD5	0.0222224	0.0537279	2.15363
CNTD2	0.0222224	0.0537279	2.15363
CTNNA2	0.0222224	0.0537279	-2.15363
DPYSL2	0.0222224	0.0537279	-2.15363
ENO1	0.0222224	0.0537279	-2.15363
FAM111B	0.0222224	0.0537279	2.15363
GLRX3P2	0.0222224	0.0537279	2.15363
HOTAIRM1	0.0222224	0.0537279	2.15363
LINC01023	0.0222224	0.0537279	-2.15363
LINC01719	0.0222224	0.0537279	2.15363
LRRC37A4P	0.0222224	0.0537279	2.15363
MIR181A1HG	0.0222224	0.0537279	2.15363
MRPL34	0.0222224	0.0537279	-2.15363
MRPS21	0.0222224	0.0537279	-2.15363
NAA25	0.0222224	0.0537279	2.15363
NDUFS5	0.0222224	0.0537279	-2.15363
NLRP1	0.0222224	0.0537279	-2.15363
NSUN4	0.0222224	0.0537279	2.15363
PIGN	0.0222224	0.0537279	2.15363
PTK2	0.0222224	0.0537279	2.15363
RETSAT	0.0222224	0.0537279	-2.15363
RN7SL218P	0.0222224	0.0537279	-2.15363
RN7SL357P	0.0222224	0.0537279	-2.15363
RNU6-936P	0.0222224	0.0537279	2.15363
RNU7-80P	0.0222224	0.0537279	2.15363
RPS3P7	0.0222224	0.0537279	2.15363
SCAND1	0.0222224	0.0537279	-2.15363
SLC16A4	0.0222224	0.0537279	-2.15363
SLC22A3	0.0222224	0.0537279	2.15363
SNPH	0.0222224	0.0537279	-2.15363
SRRM2-AS1	0.0222224	0.0537279	2.15363
THAP6	0.0222224	0.0537279	2.15363
THOC2	0.0222224	0.0537279	2.15363
TRPV1	0.0222224	0.0537279	2.15363
TSN	0.0222224	0.0537279	2.15363
ZNF124	0.0222224	0.0537279	2.15363
ZNF214	0.0222224	0.0537279	2.15363
LINC01638	0.0222293	0.0394416	-1.68096
CASC9	0.022234	0.0457995	-1.57842
OPN4	0.022234	0.0457995	-1.57842
RNU6-463P	0.022234	0.0457995	-1.57842
B4GALNT2	0.0225078	0.0203064	1.60299
RNA5SP115	0.0225078	0.0203064	1.60299
ANGPT4	0.022705	0.033096	1.81118
AQP7P1	0.0229691	0.0369733	-1.74376
MIR1273D	0.0229691	0.0369733	-1.74376
ALKAL1	0.0229923	0.0242498	2.77879
APCS	0.0229923	0.0242498	2.77879
C1QTNF1-AS1	0.0229923	0.0242498	2.77879
CATSPERZ	0.0229923	0.0242498	2.77879
CYP2C9	0.0229923	0.0242498	2.77879
GSTA3	0.0229923	0.0242498	2.77879
GYPB	0.0229923	0.0242498	2.77879
LINC00290	0.0229923	0.0242498	2.77879
LINC00440	0.0229923	0.0242498	2.77879
MIR6783	0.0229923	0.0242498	2.77879
MTAPP1	0.0229923	0.0242498	2.77879
MTCO3P18	0.0229923	0.0242498	2.77879
MTCYBP4	0.0229923	0.0242498	2.77879
OR2AT1P	0.0229923	0.0242498	2.77879
OR55B1P	0.0229923	0.0242498	2.77879
POLHP1	0.0229923	0.0242498	2.77879
PRELID1P3	0.0229923	0.0242498	2.77879
PRR23C	0.0229923	0.0242498	2.77879
RN7SKP149	0.0229923	0.0242498	2.77879
RPL36P16	0.0229923	0.0242498	2.77879
TIMM8AP1	0.0229923	0.0242498	2.77879
TRAJ28	0.0229923	0.0242498	2.77879
TRBV27	0.0229923	0.0242498	2.77879
SLC16A8	0.0234731	0.0338253	1.81627
RPL3P9	0.023677	0.0443892	-1.61869
PSMC1P9	0.0242687	0.0160688	2.00043
TRGV5	0.0242687	0.0160688	2.00043
CRHR1	0.0248237	0.035618	-1.46855
LINC01280	0.0248237	0.035618	-1.46855
RNU6-950P	0.0249371	0.047995	-1.58544
AK8	0.025047	0.0580532	2.12092
AP2A2	0.025047	0.0580532	-2.12092
CABIN1	0.025047	0.0580532	-2.12092
CEP55	0.025047	0.0580532	2.12092
CSRNP1	0.025047	0.0580532	-2.12092
DOHH	0.025047	0.0580532	-2.12092
ECM1	0.025047	0.0580532	-2.12092
EFCAB11	0.025047	0.0580532	2.12092
EIF4BP5	0.025047	0.0580532	-2.12092
EIF4ENIF1	0.025047	0.0580532	-2.12092
EXO5	0.025047	0.0580532	2.12092
FAM200A	0.025047	0.0580532	2.12092
FBXO41	0.025047	0.0580532	-2.12092
HES7	0.025047	0.0580532	-2.12092
HUS1	0.025047	0.0580532	2.12092
KCTD17	0.025047	0.0580532	-2.12092
KLHL17	0.025047	0.0580532	-2.12092
KRCC1	0.025047	0.0580532	2.12092
LINC01209	0.025047	0.0580532	2.12092
LINC02068	0.025047	0.0580532	2.12092
LZTR1	0.025047	0.0580532	-2.12092
MTM1	0.025047	0.0580532	2.12092
NAV2-AS2	0.025047	0.0580532	-2.12092
NNAT	0.025047	0.0580532	-2.12092
PBLD	0.025047	0.0580532	2.12092
PCDHA10	0.025047	0.0580532	2.12092
PER1	0.025047	0.0580532	-2.12092
PPP6R2	0.025047	0.0580532	-2.12092
PURB	0.025047	0.0580532	2.12092
RN7SL336P	0.025047	0.0580532	-2.12092
RN7SL842P	0.025047	0.0580532	2.12092
RRP7A	0.025047	0.0580532	-2.12092
RRS1	0.025047	0.0580532	-2.12092
RTCB	0.025047	0.0580532	-2.12092
SCARNA7	0.025047	0.0580532	2.12092
SELENOO	0.025047	0.0580532	-2.12092
SNORD59A	0.025047	0.0580532	2.12092
SOWAHC	0.025047	0.0580532	2.12092
TPBGL	0.025047	0.0580532	-2.12092
TRMT2A	0.025047	0.0580532	-2.12092
TUBGCP6	0.025047	0.0580532	-2.12092
VWDE	0.025047	0.0580532	-2.12092
ZMAT5	0.025047	0.0580532	-2.12092
ZNF117	0.025047	0.0580532	2.12092
ZNF385D	0.025047	0.0580532	-2.12092
ZNF728	0.025047	0.0580532	2.12092
SCGB1A1	0.0258545	0.0235823	1.76919
ABCA5	0.0258661	0.036392	1.80262
AK3	0.0258661	0.036392	1.80262
ANKRD18DP	0.0258661	0.036392	1.80262
C1QB	0.0258661	0.036392	-1.80262
CCNT1	0.0258661	0.036392	1.80262
CDON	0.0258661	0.036392	-1.80262
EIF3J-AS1	0.0258661	0.036392	-1.80262
ERICH2	0.0258661	0.036392	1.80262
ESPNL	0.0258661	0.036392	1.80262
ESRRB	0.0258661	0.036392	-1.80262
FAM162A	0.0258661	0.036392	-1.80262
GAPDHP47	0.0258661	0.036392	-1.80262
GAPDHP76	0.0258661	0.036392	-1.80262
H6PD	0.0258661	0.036392	-1.80262
KY	0.0258661	0.036392	-1.80262
LHX9	0.0258661	0.036392	-1.80262
LINC02362	0.0258661	0.036392	1.80262
LRRIQ1	0.0258661	0.036392	1.80262
MPP4	0.0258661	0.036392	1.80262
NAPA-AS1	0.0258661	0.036392	-1.80262
NEK5	0.0258661	0.036392	1.80262
NEURL4	0.0258661	0.036392	-1.80262
NMNAT3	0.0258661	0.036392	-1.80262
PLPP7	0.0258661	0.036392	-1.80262
POM121B	0.0258661	0.036392	-1.80262
ROCK1P1	0.0258661	0.036392	1.80262
SDK1	0.0258661	0.036392	1.80262
SNORD11	0.0258661	0.036392	-1.80262
TAT-AS1	0.0258661	0.036392	1.80262
THNSL2	0.0258661	0.036392	1.80262
TTBK1	0.0258661	0.036392	-1.80262
VEGFD	0.0258661	0.036392	1.80262
WNT5A	0.0258661	0.036392	1.80262
ZFHX2	0.0258661	0.036392	-1.80262
ATP5E	0.0258661	0.036392	1.80262
BCAR3	0.0258661	0.036392	1.80262
BMPER	0.0258661	0.036392	-1.80262
BUB3	0.0258661	0.036392	1.80262
C6orf120	0.0258661	0.036392	-1.80262
CABP4	0.0258661	0.036392	-1.80262
CALD1	0.0258661	0.036392	-1.80262
CCNL2	0.0258661	0.036392	-1.80262
CFI	0.0258661	0.036392	-1.80262
CHCHD1	0.0258661	0.036392	1.80262
CIT	0.0258661	0.036392	1.80262
COLEC11	0.0258661	0.036392	1.80262
CXCL14	0.0258661	0.036392	1.80262
DBF4P1	0.0258661	0.036392	-1.80262
DHX32	0.0258661	0.036392	1.80262
DTNB	0.0258661	0.036392	1.80262
EIF4EBP2	0.0258661	0.036392	1.80262
ENPP4	0.0258661	0.036392	1.80262
FAM110A	0.0258661	0.036392	1.80262
HINT2	0.0258661	0.036392	1.80262
LIPE	0.0258661	0.036392	1.80262
LSM12	0.0258661	0.036392	1.80262
LTA4H	0.0258661	0.036392	1.80262
LYPLAL1-AS1	0.0258661	0.036392	-1.80262
METAP1D	0.0258661	0.036392	-1.80262
MGAM	0.0258661	0.036392	-1.80262
MORC4	0.0258661	0.036392	1.80262
NOL4L	0.0258661	0.036392	1.80262
NUDT19	0.0258661	0.036392	1.80262
PADI1	0.0258661	0.036392	-1.80262
PDXDC2P	0.0258661	0.036392	1.80262
PLLP	0.0258661	0.036392	1.80262
RBM5-AS1	0.0258661	0.036392	-1.80262
RBP7	0.0258661	0.036392	1.80262
RCL1	0.0258661	0.036392	1.80262
RN7SL833P	0.0258661	0.036392	-1.80262
RNU1-106P	0.0258661	0.036392	-1.80262
SEC23A-AS1	0.0258661	0.036392	-1.80262
SEPT14	0.0258661	0.036392	-1.80262
SKINT1L	0.0258661	0.036392	-1.80262
SLC47A1	0.0258661	0.036392	1.80262
SNHG18	0.0258661	0.036392	-1.80262
SRP54-AS1	0.0258661	0.036392	-1.80262
SYDE2	0.0258661	0.036392	1.80262
TNK2	0.0258661	0.036392	-1.80262
ZNF264	0.0258661	0.036392	1.80262
ZNF506	0.0258661	0.036392	-1.80262
ZNF518B	0.0258661	0.036392	1.80262
DYDC2	0.0259778	0.0235278	1.55892
LINC02487	0.0260863	0.0346956	-1.51666
SNORD114-27	0.0267596	0.079052	-1.8679
MINOS1P3	0.0267704	0.0421792	-1.69804
MANSC4	0.0268193	0.0380983	1.77901
TSPAN8	0.0268193	0.0380983	1.77901
ABHD4	0.0278296	0.0621948	-2.09138
ABTB1	0.0278296	0.0621948	-2.09138
ACAP1	0.0278296	0.0621948	-2.09138
ACO2	0.0278296	0.0621948	-2.09138
ACOX2	0.0278296	0.0621948	-2.09138
ACTG1P23	0.0278296	0.0621948	-2.09138
ADAMTSL4	0.0278296	0.0621948	-2.09138
ADPRHL2	0.0278296	0.0621948	-2.09138
AFAP1-AS1	0.0278296	0.0621948	-2.09138
AGRN	0.0278296	0.0621948	-2.09138
AK6	0.0278296	0.0621948	2.09138
ALDH1L1	0.0278296	0.0621948	-2.09138
ALMS1	0.0278296	0.0621948	2.09138
ALPL	0.0278296	0.0621948	-2.09138
ANKRD33B	0.0278296	0.0621948	-2.09138
APOO	0.0278296	0.0621948	2.09138
APP	0.0278296	0.0621948	-2.09138
ARHGAP11A	0.0278296	0.0621948	2.09138
ARHGAP35	0.0278296	0.0621948	2.09138
ARHGAP45	0.0278296	0.0621948	-2.09138
ARID3A	0.0278296	0.0621948	-2.09138
ARMC10	0.0278296	0.0621948	2.09138
ARNTL2	0.0278296	0.0621948	2.09138
ARSA	0.0278296	0.0621948	-2.09138
ASCC2	0.0278296	0.0621948	-2.09138
ASCL2	0.0278296	0.0621948	-2.09138
ASPM	0.0278296	0.0621948	2.09138
ATAD5	0.0278296	0.0621948	2.09138
ATG2A	0.0278296	0.0621948	-2.09138
ATP5L2	0.0278296	0.0621948	-2.09138
AVIL	0.0278296	0.0621948	2.09138
B3GALT1	0.0278296	0.0621948	2.09138
BAZ2B	0.0278296	0.0621948	2.09138
BBC3	0.0278296	0.0621948	-2.09138
BMP2	0.0278296	0.0621948	-2.09138
BRIP1	0.0278296	0.0621948	2.09138
BUB1	0.0278296	0.0621948	2.09138
C12orf73	0.0278296	0.0621948	2.09138
C16orf46	0.0278296	0.0621948	2.09138
C1S	0.0278296	0.0621948	-2.09138
C21orf59	0.0278296	0.0621948	2.09138
CAD	0.0278296	0.0621948	-2.09138
CATSPER1	0.0278296	0.0621948	-2.09138
CCDC138	0.0278296	0.0621948	2.09138
CCDC144CP	0.0278296	0.0621948	2.09138
CCNE2	0.0278296	0.0621948	2.09138
CCT6B	0.0278296	0.0621948	2.09138
CD247	0.0278296	0.0621948	-2.09138
CD36	0.0278296	0.0621948	-2.09138
CD82	0.0278296	0.0621948	-2.09138
CD93	0.0278296	0.0621948	-2.09138
CDK1	0.0278296	0.0621948	2.09138
CDKN1A	0.0278296	0.0621948	-2.09138
CENPE	0.0278296	0.0621948	2.09138
CENPF	0.0278296	0.0621948	2.09138
CENPI	0.0278296	0.0621948	2.09138
CENPU	0.0278296	0.0621948	2.09138
CENPV	0.0278296	0.0621948	2.09138
CEP112	0.0278296	0.0621948	2.09138
CEP83	0.0278296	0.0621948	2.09138
CFAP161	0.0278296	0.0621948	2.09138
CHCHD10	0.0278296	0.0621948	-2.09138
CHST1	0.0278296	0.0621948	-2.09138
CIRBP-AS1	0.0278296	0.0621948	2.09138
CKAP2	0.0278296	0.0621948	2.09138
CKAP2L	0.0278296	0.0621948	2.09138
CNPY2	0.0278296	0.0621948	2.09138
CNTNAP1	0.0278296	0.0621948	-2.09138
CPEB2-AS1	0.0278296	0.0621948	2.09138
CRADD	0.0278296	0.0621948	2.09138
CREB5	0.0278296	0.0621948	2.09138
CSNK2A2	0.0278296	0.0621948	2.09138
CYBA	0.0278296	0.0621948	-2.09138
DBIL5P2	0.0278296	0.0621948	2.09138
DBNL	0.0278296	0.0621948	2.09138
DEPDC1	0.0278296	0.0621948	2.09138
DNM3OS	0.0278296	0.0621948	-2.09138
DPYS	0.0278296	0.0621948	-2.09138
DTL	0.0278296	0.0621948	2.09138
DUS4L	0.0278296	0.0621948	2.09138
EDARADD	0.0278296	0.0621948	-2.09138
EEF1DP3	0.0278296	0.0621948	2.09138
EEF1DP4	0.0278296	0.0621948	2.09138
EHD4	0.0278296	0.0621948	-2.09138
EIPR1-IT1	0.0278296	0.0621948	2.09138
EPHA1	0.0278296	0.0621948	-2.09138
ERCC6L	0.0278296	0.0621948	2.09138
ERCC6L2	0.0278296	0.0621948	2.09138
EVA1B	0.0278296	0.0621948	-2.09138
EXOSC1	0.0278296	0.0621948	2.09138
FAM160A1	0.0278296	0.0621948	-2.09138
FAM228B	0.0278296	0.0621948	2.09138
FAM83G	0.0278296	0.0621948	2.09138
FANCB	0.0278296	0.0621948	2.09138
FANCI	0.0278296	0.0621948	2.09138
FCGRT	0.0278296	0.0621948	-2.09138
FCMR	0.0278296	0.0621948	-2.09138
FCN3	0.0278296	0.0621948	-2.09138
FCRL5	0.0278296	0.0621948	-2.09138
FCRLA	0.0278296	0.0621948	-2.09138
FES	0.0278296	0.0621948	-2.09138
FKBP1B	0.0278296	0.0621948	-2.09138
FLII	0.0278296	0.0621948	-2.09138
FOLR2	0.0278296	0.0621948	-2.09138
FRMPD1	0.0278296	0.0621948	2.09138
FRMPD4	0.0278296	0.0621948	-2.09138
FSD1L	0.0278296	0.0621948	2.09138
FTL	0.0278296	0.0621948	-2.09138
GAA	0.0278296	0.0621948	-2.09138
GALNT18	0.0278296	0.0621948	-2.09138
GAS2L1	0.0278296	0.0621948	-2.09138
GMPS	0.0278296	0.0621948	2.09138
GNAI2	0.0278296	0.0621948	-2.09138
GNG3	0.0278296	0.0621948	-2.09138
GPR135	0.0278296	0.0621948	2.09138
GRHPR	0.0278296	0.0621948	2.09138
GRN	0.0278296	0.0621948	-2.09138
GTF2IP4	0.0278296	0.0621948	2.09138
GTPBP10	0.0278296	0.0621948	2.09138
GUF1	0.0278296	0.0621948	2.09138
HAUS3	0.0278296	0.0621948	2.09138
HDAC5	0.0278296	0.0621948	-2.09138
HDX	0.0278296	0.0621948	2.09138
HECTD2	0.0278296	0.0621948	2.09138
HELLS	0.0278296	0.0621948	2.09138
HNF1A	0.0278296	0.0621948	-2.09138
HOTAIR	0.0278296	0.0621948	2.09138
HSPB2	0.0278296	0.0621948	-2.09138
HSPG2	0.0278296	0.0621948	-2.09138
HYI	0.0278296	0.0621948	2.09138
ICAM3	0.0278296	0.0621948	-2.09138
IER2	0.0278296	0.0621948	-2.09138
IFT81	0.0278296	0.0621948	2.09138
IGHG1	0.0278296	0.0621948	-2.09138
IGHG2	0.0278296	0.0621948	-2.09138
IGHG3	0.0278296	0.0621948	-2.09138
IGLC3	0.0278296	0.0621948	-2.09138
IL32	0.0278296	0.0621948	-2.09138
IMPDH1	0.0278296	0.0621948	-2.09138
INTS13	0.0278296	0.0621948	2.09138
INTS2	0.0278296	0.0621948	2.09138
IQUB	0.0278296	0.0621948	2.09138
ITGB3BP	0.0278296	0.0621948	2.09138
JMJD4	0.0278296	0.0621948	2.09138
JUNB	0.0278296	0.0621948	-2.09138
KBTBD2	0.0278296	0.0621948	2.09138
KCNQ1	0.0278296	0.0621948	-2.09138
KIAA1328	0.0278296	0.0621948	2.09138
KIF11	0.0278296	0.0621948	2.09138
KIF14	0.0278296	0.0621948	2.09138
KIF23	0.0278296	0.0621948	2.09138
KIF24	0.0278296	0.0621948	2.09138
KIF3C	0.0278296	0.0621948	-2.09138
KIF4A	0.0278296	0.0621948	2.09138
KIF5C	0.0278296	0.0621948	-2.09138
KLHL7-AS1	0.0278296	0.0621948	2.09138
KREMEN1	0.0278296	0.0621948	-2.09138
LIMK2	0.0278296	0.0621948	-2.09138
LINC00538	0.0278296	0.0621948	2.09138
LINC00630	0.0278296	0.0621948	2.09138
LINC00896	0.0278296	0.0621948	2.09138
LINC01703	0.0278296	0.0621948	2.09138
LINC01965	0.0278296	0.0621948	2.09138
LINGO1	0.0278296	0.0621948	-2.09138
LMNA	0.0278296	0.0621948	-2.09138
LRGUK	0.0278296	0.0621948	2.09138
LRRC6	0.0278296	0.0621948	2.09138
LSM8	0.0278296	0.0621948	2.09138
MACROD2-IT1	0.0278296	0.0621948	2.09138
MAP2K4P1	0.0278296	0.0621948	2.09138
MAP4K1	0.0278296	0.0621948	-2.09138
MAPK11	0.0278296	0.0621948	-2.09138
MAPK8IP2	0.0278296	0.0621948	-2.09138
MAST1	0.0278296	0.0621948	-2.09138
MCPH1	0.0278296	0.0621948	2.09138
MDM1	0.0278296	0.0621948	2.09138
MECOM	0.0278296	0.0621948	-2.09138
MED12L	0.0278296	0.0621948	2.09138
MELK	0.0278296	0.0621948	2.09138
MEPE	0.0278296	0.0621948	-2.09138
MGAT1	0.0278296	0.0621948	-2.09138
MIR1256	0.0278296	0.0621948	2.09138
MIR4755	0.0278296	0.0621948	2.09138
MIR613	0.0278296	0.0621948	2.09138
MKI67	0.0278296	0.0621948	2.09138
MKKS	0.0278296	0.0621948	2.09138
MKRN2	0.0278296	0.0621948	2.09138
MMP9	0.0278296	0.0621948	-2.09138
MMRN2	0.0278296	0.0621948	-2.09138
MOSPD1	0.0278296	0.0621948	2.09138
MPHOSPH9	0.0278296	0.0621948	2.09138
MPLKIP	0.0278296	0.0621948	2.09138
MRPL40	0.0278296	0.0621948	-2.09138
MRPL45P2	0.0278296	0.0621948	2.09138
MT1M	0.0278296	0.0621948	-2.09138
MTMR9LP	0.0278296	0.0621948	-2.09138
MVK	0.0278296	0.0621948	2.09138
MXRA8	0.0278296	0.0621948	-2.09138
MYH9	0.0278296	0.0621948	-2.09138
MYO1C	0.0278296	0.0621948	-2.09138
NADK	0.0278296	0.0621948	-2.09138
NANP	0.0278296	0.0621948	2.09138
NCAPG	0.0278296	0.0621948	2.09138
NCBP2-AS1	0.0278296	0.0621948	2.09138
NDST1-AS1	0.0278296	0.0621948	2.09138
NECAB3	0.0278296	0.0621948	2.09138
NEFM	0.0278296	0.0621948	-2.09138
NEIL3	0.0278296	0.0621948	2.09138
NFAM1	0.0278296	0.0621948	-2.09138
NKPD1	0.0278296	0.0621948	2.09138
NR1H2	0.0278296	0.0621948	-2.09138
NUF2	0.0278296	0.0621948	2.09138
NUP107	0.0278296	0.0621948	2.09138
OAZ1	0.0278296	0.0621948	-2.09138
OAZ2	0.0278296	0.0621948	-2.09138
OPLAH	0.0278296	0.0621948	-2.09138
OR9A2	0.0278296	0.0621948	2.09138
P2RX6	0.0278296	0.0621948	-2.09138
PAM16	0.0278296	0.0621948	2.09138
PAPSS2	0.0278296	0.0621948	-2.09138
PBX3	0.0278296	0.0621948	2.09138
PCDH8	0.0278296	0.0621948	-2.09138
PCDHGB2	0.0278296	0.0621948	2.09138
PCK2	0.0278296	0.0621948	-2.09138
PDCD7	0.0278296	0.0621948	2.09138
PHLDA3	0.0278296	0.0621948	-2.09138
PHOSPHO1	0.0278296	0.0621948	-2.09138
PIBF1	0.0278296	0.0621948	2.09138
PIK3IP1	0.0278296	0.0621948	-2.09138
PLD3	0.0278296	0.0621948	-2.09138
PLEC	0.0278296	0.0621948	-2.09138
PLEKHA8	0.0278296	0.0621948	2.09138
PLEKHM2	0.0278296	0.0621948	-2.09138
PLXNB2	0.0278296	0.0621948	-2.09138
PLXND1	0.0278296	0.0621948	-2.09138
PNRC1	0.0278296	0.0621948	-2.09138
PODN	0.0278296	0.0621948	-2.09138
POLA2	0.0278296	0.0621948	2.09138
POLR1E	0.0278296	0.0621948	2.09138
POLR2KP1	0.0278296	0.0621948	2.09138
PPHLN1	0.0278296	0.0621948	2.09138
PPIG	0.0278296	0.0621948	2.09138
PPP1R3F	0.0278296	0.0621948	2.09138
PPP1R8	0.0278296	0.0621948	-2.09138
PRDM5	0.0278296	0.0621948	2.09138
PRR11	0.0278296	0.0621948	2.09138
PSTK	0.0278296	0.0621948	2.09138
PSTPIP1	0.0278296	0.0621948	-2.09138
PTCD3	0.0278296	0.0621948	2.09138
PTPRF	0.0278296	0.0621948	-2.09138
PTPRG-AS1	0.0278296	0.0621948	2.09138
RAB20	0.0278296	0.0621948	-2.09138
RAB43	0.0278296	0.0621948	-2.09138
RAB8A	0.0278296	0.0621948	-2.09138
RABGGTA	0.0278296	0.0621948	-2.09138
RACGAP1	0.0278296	0.0621948	2.09138
RAD18	0.0278296	0.0621948	2.09138
RAD51AP1	0.0278296	0.0621948	2.09138
RBFOX1	0.0278296	0.0621948	-2.09138
RBM17P4	0.0278296	0.0621948	2.09138
RELL1	0.0278296	0.0621948	-2.09138
RGS12	0.0278296	0.0621948	2.09138
RILPL2	0.0278296	0.0621948	-2.09138
RIPK3	0.0278296	0.0621948	-2.09138
RN7SKP96	0.0278296	0.0621948	2.09138
RN7SL178P	0.0278296	0.0621948	-2.09138
RN7SL587P	0.0278296	0.0621948	-2.09138
RN7SL666P	0.0278296	0.0621948	-2.09138
RN7SL803P	0.0278296	0.0621948	-2.09138
RN7SL804P	0.0278296	0.0621948	-2.09138
RNU6-946P	0.0278296	0.0621948	2.09138
RNVU1-4	0.0278296	0.0621948	2.09138
ROR1	0.0278296	0.0621948	-2.09138
RORA-AS1	0.0278296	0.0621948	2.09138
RPS27	0.0278296	0.0621948	-2.09138
RPS3AP44	0.0278296	0.0621948	2.09138
RPS6KB1	0.0278296	0.0621948	2.09138
RTN4RL2	0.0278296	0.0621948	-2.09138
RTTN	0.0278296	0.0621948	2.09138
S1PR1	0.0278296	0.0621948	-2.09138
SCARNA21	0.0278296	0.0621948	-2.09138
SCGB1B2P	0.0278296	0.0621948	-2.09138
SCO1	0.0278296	0.0621948	2.09138
SCUBE3	0.0278296	0.0621948	2.09138
SEPT7-AS1	0.0278296	0.0621948	2.09138
SERPINF1	0.0278296	0.0621948	-2.09138
SGO1	0.0278296	0.0621948	2.09138
SGO2	0.0278296	0.0621948	2.09138
SHCBP1	0.0278296	0.0621948	2.09138
SIPA1	0.0278296	0.0621948	-2.09138
SIRPG	0.0278296	0.0621948	-2.09138
SLAMF7	0.0278296	0.0621948	-2.09138
SLAMF8	0.0278296	0.0621948	-2.09138
SLC12A4	0.0278296	0.0621948	-2.09138
SLC16A13	0.0278296	0.0621948	2.09138
SLC25A2	0.0278296	0.0621948	2.09138
SLC25A5-AS1	0.0278296	0.0621948	2.09138
SLC25A51	0.0278296	0.0621948	2.09138
SLC26A1	0.0278296	0.0621948	2.09138
SLC9A1	0.0278296	0.0621948	-2.09138
SMAP2	0.0278296	0.0621948	-2.09138
SMIM10L1	0.0278296	0.0621948	2.09138
SNORD115-33	0.0278296	0.0621948	-2.09138
SNORD116-7	0.0278296	0.0621948	-2.09138
SOCS6	0.0278296	0.0621948	2.09138
SOX18	0.0278296	0.0621948	-2.09138
SPAG5	0.0278296	0.0621948	2.09138
SPATA5	0.0278296	0.0621948	2.09138
SPHKAP	0.0278296	0.0621948	-2.09138
SPIRE2	0.0278296	0.0621948	2.09138
SPRYD3	0.0278296	0.0621948	-2.09138
STIL	0.0278296	0.0621948	2.09138
STUB1	0.0278296	0.0621948	-2.09138
SUPT3H	0.0278296	0.0621948	2.09138
SUSD2	0.0278296	0.0621948	-2.09138
SV2A	0.0278296	0.0621948	-2.09138
SYT7	0.0278296	0.0621948	-2.09138
TBCCD1	0.0278296	0.0621948	2.09138
TBXA2R	0.0278296	0.0621948	-2.09138
TCTN2	0.0278296	0.0621948	2.09138
TFIP11	0.0278296	0.0621948	-2.09138
TGFBI	0.0278296	0.0621948	-2.09138
THAP9	0.0278296	0.0621948	2.09138
THUMPD3-AS1	0.0278296	0.0621948	2.09138
THUMPD3P1	0.0278296	0.0621948	2.09138
TICAM1	0.0278296	0.0621948	-2.09138
TIGD7	0.0278296	0.0621948	2.09138
TLDC1	0.0278296	0.0621948	2.09138
TLE3	0.0278296	0.0621948	-2.09138
TMCC1-AS1	0.0278296	0.0621948	2.09138
TMED3	0.0278296	0.0621948	2.09138
TMEM136	0.0278296	0.0621948	2.09138
TMEM150B	0.0278296	0.0621948	-2.09138
TMEM161B-AS1	0.0278296	0.0621948	2.09138
TMEM176B	0.0278296	0.0621948	-2.09138
TMEM250	0.0278296	0.0621948	-2.09138
TMEM55A	0.0278296	0.0621948	-2.09138
TNFRSF9	0.0278296	0.0621948	-2.09138
TPGS2	0.0278296	0.0621948	2.09138
TRADD	0.0278296	0.0621948	-2.09138
TRIP10	0.0278296	0.0621948	-2.09138
TSC22D3	0.0278296	0.0621948	-2.09138
TSEN2	0.0278296	0.0621948	2.09138
TSPAN4	0.0278296	0.0621948	-2.09138
TSSK1B	0.0278296	0.0621948	2.09138
UBE2QL1	0.0278296	0.0621948	-2.09138
UBTD1	0.0278296	0.0621948	-2.09138
USP40	0.0278296	0.0621948	2.09138
VEZF1	0.0278296	0.0621948	2.09138
VN1R42P	0.0278296	0.0621948	2.09138
VWF	0.0278296	0.0621948	-2.09138
VWFP1	0.0278296	0.0621948	-2.09138
WASF2	0.0278296	0.0621948	-2.09138
WDR75	0.0278296	0.0621948	2.09138
WDR92	0.0278296	0.0621948	2.09138
XRCC2	0.0278296	0.0621948	2.09138
YAE1D1	0.0278296	0.0621948	2.09138
YIPF2	0.0278296	0.0621948	-2.09138
ZBTB21	0.0278296	0.0621948	-2.09138
ZBTB7B	0.0278296	0.0621948	-2.09138
ZC3H7A	0.0278296	0.0621948	2.09138
ZFP3	0.0278296	0.0621948	2.09138
ZFP37	0.0278296	0.0621948	2.09138
ZFP92	0.0278296	0.0621948	2.09138
ZGRF1	0.0278296	0.0621948	2.09138
ZIM2-AS1	0.0278296	0.0621948	2.09138
ZKSCAN2	0.0278296	0.0621948	2.09138
ZNF138	0.0278296	0.0621948	2.09138
ZNF141	0.0278296	0.0621948	2.09138
ZNF19	0.0278296	0.0621948	2.09138
ZNF197-AS1	0.0278296	0.0621948	2.09138
ZNF20	0.0278296	0.0621948	2.09138
ZNF268	0.0278296	0.0621948	2.09138
ZNF271P	0.0278296	0.0621948	2.09138
ZNF287	0.0278296	0.0621948	2.09138
ZNF300	0.0278296	0.0621948	2.09138
ZNF337-AS1	0.0278296	0.0621948	2.09138
ZNF354C	0.0278296	0.0621948	2.09138
ZNF367	0.0278296	0.0621948	2.09138
ZNF484	0.0278296	0.0621948	2.09138
ZNF487	0.0278296	0.0621948	2.09138
ZNF510	0.0278296	0.0621948	2.09138
ZNF583	0.0278296	0.0621948	2.09138
ZNF614	0.0278296	0.0621948	2.09138
ZNF624	0.0278296	0.0621948	2.09138
ZNF674-AS1	0.0278296	0.0621948	2.09138
ZNF730	0.0278296	0.0621948	2.09138
ZNF85	0.0278296	0.0621948	2.09138
UBE2Q2L	0.0280038	0.0398227	1.75291
KNOP1P3	0.0288972	0.0267439	1.54189
ZNF863P	0.0292725	0.0359037	1.86689
F2	0.029442	0.0565212	-1.50153
RNU6-625P	0.0296021	0.0421265	1.74492
MIR769	0.030133	0.0245148	1.45922
CCNG2P1	0.0302888	0.0286698	2.02155
LINC01413	0.0302888	0.0286698	2.02155
MIR4512	0.0302888	0.0286698	2.02155
MIR584	0.0302888	0.0286698	2.02155
TFF2	0.0302888	0.0286698	2.02155
TH2LCRR	0.0304648	0.0280574	1.69639
TCAM1P	0.030529	0.0334636	1.58531
GOLGA8UP	0.0305871	0.0430005	1.72907
TDRG1	0.0305936	0.0471789	-1.66153
B3GNT7	0.0306431	0.0660972	-2.06589
CALM2P2	0.0306431	0.0660972	-2.06589
CASC2	0.0306431	0.0660972	2.06589
CATSPER3	0.0306431	0.0660972	2.06589
CLSTN3	0.0306431	0.0660972	-2.06589
EGLN1	0.0306431	0.0660972	-2.06589
FBXL13	0.0306431	0.0660972	2.06589
GIPC1	0.0306431	0.0660972	-2.06589
LINC00310	0.0306431	0.0660972	2.06589
LINC00909	0.0306431	0.0660972	2.06589
RN7SL169P	0.0306431	0.0660972	-2.06589
RN7SL508P	0.0306431	0.0660972	-2.06589
SAMD15	0.0306431	0.0660972	2.06589
SERHL2	0.0306431	0.0660972	-2.06589
SF3A1	0.0306431	0.0660972	-2.06589
SLC7A6OS	0.0306431	0.0660972	2.06589
TOM1	0.0306431	0.0660972	-2.06589
TTC3P1	0.0306431	0.0660972	2.06589
ZMYM2	0.0306431	0.0660972	2.06589
ABCA7	0.0306431	0.0660972	-2.06589
AQP6	0.0306431	0.0660972	2.06589
B3GNT8	0.0306431	0.0660972	-2.06589
C8orf59	0.0306431	0.0660972	2.06589
CCL22	0.0306431	0.0660972	-2.06589
CITED2	0.0306431	0.0660972	-2.06589
CKMT2-AS1	0.0306431	0.0660972	2.06589
COL6A6	0.0306431	0.0660972	-2.06589
CYP2D8P	0.0306431	0.0660972	-2.06589
DYNC1H1	0.0306431	0.0660972	-2.06589
DZANK1	0.0306431	0.0660972	2.06589
EIF3D	0.0306431	0.0660972	-2.06589
ENKUR	0.0306431	0.0660972	2.06589
FAM86C2P	0.0306431	0.0660972	2.06589
GDF11	0.0306431	0.0660972	2.06589
GPBAR1	0.0306431	0.0660972	-2.06589
IGHA1	0.0306431	0.0660972	-2.06589
IGHV6-1	0.0306431	0.0660972	-2.06589
IGLC2	0.0306431	0.0660972	-2.06589
LINC01679	0.0306431	0.0660972	-2.06589
LRRC46	0.0306431	0.0660972	2.06589
MAX	0.0306431	0.0660972	-2.06589
MTCYBP3	0.0306431	0.0660972	2.06589
PDE6B	0.0306431	0.0660972	-2.06589
PIN4	0.0306431	0.0660972	2.06589
QARS	0.0306431	0.0660972	-2.06589
RASSF8-AS1	0.0306431	0.0660972	2.06589
RN7SL554P	0.0306431	0.0660972	-2.06589
RN7SL617P	0.0306431	0.0660972	-2.06589
RNF169	0.0306431	0.0660972	2.06589
RNU1-94P	0.0306431	0.0660972	2.06589
SEMA3B	0.0306431	0.0660972	-2.06589
SLC25A53	0.0306431	0.0660972	2.06589
SPATA33	0.0306431	0.0660972	2.06589
SUGCT	0.0306431	0.0660972	2.06589
SUSD6	0.0306431	0.0660972	-2.06589
SVEP1	0.0306431	0.0660972	-2.06589
TCTN1	0.0306431	0.0660972	2.06589
THBS3	0.0306431	0.0660972	-2.06589
TSPAN11	0.0306431	0.0660972	2.06589
ZNF530	0.0306431	0.0660972	2.06589
ZNF594	0.0306431	0.0660972	2.06589
ZNF606	0.0306431	0.0660972	2.06589
AFG3L1P	0.0306431	0.0660972	2.06589
ANKRD36B	0.0306431	0.0660972	2.06589
ANKRD7	0.0306431	0.0660972	2.06589
ANKS3	0.0306431	0.0660972	2.06589
ARF1	0.0306431	0.0660972	-2.06589
ATP13A2	0.0306431	0.0660972	-2.06589
ATP1A1	0.0306431	0.0660972	-2.06589
ATP6V1E1	0.0306431	0.0660972	-2.06589
ATP8A2P3	0.0306431	0.0660972	2.06589
AUTS2	0.0306431	0.0660972	2.06589
AZIN1-AS1	0.0306431	0.0660972	2.06589
C3orf20	0.0306431	0.0660972	2.06589
CAVIN2	0.0306431	0.0660972	-2.06589
CBX5P1	0.0306431	0.0660972	2.06589
CCDC85B	0.0306431	0.0660972	-2.06589
CCT7P1	0.0306431	0.0660972	2.06589
CDKN2D	0.0306431	0.0660972	-2.06589
CENPJ	0.0306431	0.0660972	2.06589
CEP128	0.0306431	0.0660972	2.06589
CEP295	0.0306431	0.0660972	2.06589
CEP95	0.0306431	0.0660972	2.06589
CFAP44	0.0306431	0.0660972	2.06589
CORO2A	0.0306431	0.0660972	-2.06589
CYGB	0.0306431	0.0660972	-2.06589
DENND5B-AS1	0.0306431	0.0660972	2.06589
DRC3	0.0306431	0.0660972	2.06589
DSPP	0.0306431	0.0660972	2.06589
DUSP23	0.0306431	0.0660972	-2.06589
E2F3P2	0.0306431	0.0660972	2.06589
EIF5AP3	0.0306431	0.0660972	2.06589
ELOCP18	0.0306431	0.0660972	2.06589
EMC3-AS1	0.0306431	0.0660972	2.06589
ERO1A	0.0306431	0.0660972	-2.06589
ESCO2	0.0306431	0.0660972	2.06589
FBXO10	0.0306431	0.0660972	2.06589
GPX1	0.0306431	0.0660972	-2.06589
GPX4	0.0306431	0.0660972	-2.06589
GREB1L	0.0306431	0.0660972	2.06589
HVCN1	0.0306431	0.0660972	-2.06589
HYAL2	0.0306431	0.0660972	-2.06589
IFT88	0.0306431	0.0660972	2.06589
IL1RL1	0.0306431	0.0660972	-2.06589
INPP5E	0.0306431	0.0660972	2.06589
JUP	0.0306431	0.0660972	-2.06589
KIAA0391	0.0306431	0.0660972	2.06589
LINC00461	0.0306431	0.0660972	2.06589
LINC00852	0.0306431	0.0660972	2.06589
LRRC37BP1	0.0306431	0.0660972	2.06589
MCM8	0.0306431	0.0660972	2.06589
MIR181A2HG	0.0306431	0.0660972	2.06589
MIR4461	0.0306431	0.0660972	2.06589
MRPL32	0.0306431	0.0660972	2.06589
MTCO1P28	0.0306431	0.0660972	2.06589
MTND4P32	0.0306431	0.0660972	2.06589
NDUFA9	0.0306431	0.0660972	2.06589
NINL	0.0306431	0.0660972	2.06589
NUDT6	0.0306431	0.0660972	2.06589
ORAOV1	0.0306431	0.0660972	2.06589
P4HA2	0.0306431	0.0660972	-2.06589
POLQ	0.0306431	0.0660972	2.06589
PROCA1	0.0306431	0.0660972	2.06589
PROX1-AS1	0.0306431	0.0660972	2.06589
RIMKLB	0.0306431	0.0660972	2.06589
RN7SL116P	0.0306431	0.0660972	-2.06589
RN7SL300P	0.0306431	0.0660972	-2.06589
RN7SL301P	0.0306431	0.0660972	-2.06589
RN7SL328P	0.0306431	0.0660972	2.06589
RN7SL507P	0.0306431	0.0660972	-2.06589
RN7SL687P	0.0306431	0.0660972	-2.06589
RNA5SP352	0.0306431	0.0660972	2.06589
RNA5SP372	0.0306431	0.0660972	2.06589
RNF170	0.0306431	0.0660972	2.06589
RNU6-1016P	0.0306431	0.0660972	2.06589
RNU6-1086P	0.0306431	0.0660972	2.06589
RNU7-77P	0.0306431	0.0660972	2.06589
RPGRIP1L	0.0306431	0.0660972	2.06589
RPL34P6	0.0306431	0.0660972	2.06589
RPL5P34	0.0306431	0.0660972	2.06589
SESN1	0.0306431	0.0660972	-2.06589
SLC16A9	0.0306431	0.0660972	2.06589
STX18-AS1	0.0306431	0.0660972	2.06589
SYPL1P2	0.0306431	0.0660972	2.06589
TIMP3	0.0306431	0.0660972	-2.06589
TMEM107	0.0306431	0.0660972	2.06589
TMLHE-AS1	0.0306431	0.0660972	2.06589
TMX2	0.0306431	0.0660972	2.06589
TRMT44	0.0306431	0.0660972	2.06589
TSC22D1-AS1	0.0306431	0.0660972	2.06589
TSSK3	0.0306431	0.0660972	2.06589
TTF2	0.0306431	0.0660972	2.06589
TTK	0.0306431	0.0660972	2.06589
TUBA4A	0.0306431	0.0660972	-2.06589
UBXN4	0.0306431	0.0660972	2.06589
WNT3	0.0306431	0.0660972	2.06589
XKR8	0.0306431	0.0660972	-2.06589
YWHAH	0.0306431	0.0660972	-2.06589
ZNF132	0.0306431	0.0660972	2.06589
ZNF17	0.0306431	0.0660972	2.06589
ZNF195	0.0306431	0.0660972	2.06589
ZNF334	0.0306431	0.0660972	2.06589
ZNF432	0.0306431	0.0660972	2.06589
ZNF480	0.0306431	0.0660972	2.06589
ZNF749	0.0306431	0.0660972	2.06589
ZNF782	0.0306431	0.0660972	2.06589
GNAQP1	0.0310301	0.0434109	1.71425
ALDOAP1	0.0318322	0.0444351	-1.40405
BNIP3P1	0.0318322	0.0444351	-1.40405
OR7E47P	0.0323578	0.0353368	1.57937
ABCC2	0.0326572	0.0449419	1.71278
AFAP1L1	0.0326572	0.0449419	-1.71278
AKAP12	0.0326572	0.0449419	-1.71278
ALKAL2	0.0326572	0.0449419	1.71278
ALPK2	0.0326572	0.0449419	-1.71278
APCDD1L	0.0326572	0.0449419	-1.71278
BRWD1-IT1	0.0326572	0.0449419	1.71278
BRWD3	0.0326572	0.0449419	1.71278
CA12	0.0326572	0.0449419	-1.71278
COL5A2	0.0326572	0.0449419	-1.71278
COL7A1	0.0326572	0.0449419	-1.71278
DDIT4L	0.0326572	0.0449419	-1.71278
DNAH12	0.0326572	0.0449419	1.71278
EPB41L5	0.0326572	0.0449419	1.71278
ERLIN1	0.0326572	0.0449419	1.71278
FAF2	0.0326572	0.0449419	1.71278
FBXO32	0.0326572	0.0449419	-1.71278
GALNT15	0.0326572	0.0449419	-1.71278
GLCCI1	0.0326572	0.0449419	1.71278
GSTA4	0.0326572	0.0449419	1.71278
ITGB4	0.0326572	0.0449419	-1.71278
KDM5A	0.0326572	0.0449419	1.71278
KRAS	0.0326572	0.0449419	1.71278
LEMD1	0.0326572	0.0449419	1.71278
LMF1	0.0326572	0.0449419	1.71278
LOXL2	0.0326572	0.0449419	-1.71278
LRRC10B	0.0326572	0.0449419	1.71278
MAP3K1	0.0326572	0.0449419	1.71278
MIR921	0.0326572	0.0449419	-1.71278
MRPL18	0.0326572	0.0449419	-1.71278
MRPS6	0.0326572	0.0449419	1.71278
OR51B4	0.0326572	0.0449419	-1.71278
RAB28	0.0326572	0.0449419	1.71278
RALGPS2	0.0326572	0.0449419	1.71278
RCC2	0.0326572	0.0449419	1.71278
RHBDL2	0.0326572	0.0449419	1.71278
RMND5A	0.0326572	0.0449419	1.71278
RN7SKP268	0.0326572	0.0449419	-1.71278
RN7SL745P	0.0326572	0.0449419	1.71278
RNF14	0.0326572	0.0449419	1.71278
RNF38	0.0326572	0.0449419	1.71278
SEC61B	0.0326572	0.0449419	1.71278
SERTAD4	0.0326572	0.0449419	1.71278
SPATA18	0.0326572	0.0449419	1.71278
SPOCD1	0.0326572	0.0449419	-1.71278
SREK1IP1	0.0326572	0.0449419	1.71278
SRPX2	0.0326572	0.0449419	-1.71278
TACC2	0.0326572	0.0449419	1.71278
TEX29	0.0326572	0.0449419	-1.71278
U2AF1L4	0.0326572	0.0449419	-1.71278
USP43	0.0326572	0.0449419	1.71278
VEGFA	0.0326572	0.0449419	-1.71278
ZBTB33	0.0326572	0.0449419	1.71278
MRPL42P6	0.0331419	0.0258778	1.60038
RPS24P13	0.0331419	0.0258778	1.60038
MIR3149	0.0331864	0.046091	1.70811
RPL6P8	0.0332955	0.0460535	1.72023
LINC01729	0.0332955	0.0460535	1.72023
LINC00589	0.033319	0.036829	1.57658
ALDOAP2	0.0334528	0.0485493	-1.36829
WT1-AS	0.0339377	0.031693	1.47349
RNU6-226P	0.0340985	0.0618744	-1.49832
PFN1P2	0.0342593	0.0518722	-1.63026
SUMO2P19	0.0342905	0.0373975	1.53838
DLGAP1-AS4	0.0347002	0.0553306	-1.59866
MIR4273	0.035366	0.0490421	1.68004
TRDN	0.0358402	0.0494244	1.66562
PAX9	0.0358402	0.0494244	1.66562
RNU6-1046P	0.0364545	0.0498097	1.69607
MIR26A1	0.036895	0.0579126	-1.58519
FAM239B	0.0379007	0.0415755	1.51052
OR2W6P	0.0379007	0.0415755	1.51052
TGFA-IT1	0.0379007	0.0415755	1.51052
DEFB134	0.0379402	0.0522488	1.67697
RNU6-703P	0.0379402	0.0522488	1.67697
CCL16	0.0379424	0.0361063	1.64074
KISS1	0.0379424	0.0361063	1.64074
TONSL-AS1	0.0379424	0.0361063	1.64074
EIF3FP3	0.0379531	0.0563956	-1.60369
CRYGA	0.0383013	0.0286017	1.82086
MIR204	0.0385377	0.0550013	-1.30909
RPAP2P1	0.0386157	0.0278121	1.50961
SEC11B	0.0386157	0.0278121	1.50961
GAPDHP66	0.0386572	0.0666572	-1.47159
TRAJ34	0.0386572	0.0666572	-1.47159
WASHC5-AS1	0.0386572	0.0666572	-1.47159
SPANXA2-OT1	0.0387161	0.0639272	-1.5043
NPIPB14P	0.0387973	0.0966357	-1.77516
SUMO2P20	0.0387973	0.0966357	-1.77516
CCAT2	0.0391321	0.0427334	1.52866
BAK1P1	0.0394189	0.0533225	1.64931
LINC02193	0.0394189	0.0533225	-1.64931
MIR7161	0.0394189	0.0533225	1.64931
RNA5SP104	0.0394189	0.0533225	-1.64931
TTC28-AS1	0.0394189	0.0533225	-1.64931
ALK	0.0394189	0.0533225	-1.64931
ANAPC4	0.0394189	0.0533225	1.64931
BAG4	0.0394189	0.0533225	1.64931
BCLAF1P1	0.0394189	0.0533225	-1.64931
CCDC130	0.0394189	0.0533225	-1.64931
CKMT2	0.0394189	0.0533225	-1.64931
COL5A3	0.0394189	0.0533225	-1.64931
CXXC4-AS1	0.0394189	0.0533225	-1.64931
DARS-AS1	0.0394189	0.0533225	-1.64931
DCP2	0.0394189	0.0533225	1.64931
DYM	0.0394189	0.0533225	1.64931
EGLN3	0.0394189	0.0533225	-1.64931
EPB41L2	0.0394189	0.0533225	-1.64931
FAM157C	0.0394189	0.0533225	-1.64931
FAM177B	0.0394189	0.0533225	-1.64931
FAM83D	0.0394189	0.0533225	1.64931
FASTKD1	0.0394189	0.0533225	1.64931
G3BP1	0.0394189	0.0533225	1.64931
GOLGA8M	0.0394189	0.0533225	-1.64931
HRCT1	0.0394189	0.0533225	1.64931
IER3IP1	0.0394189	0.0533225	1.64931
KBTBD8	0.0394189	0.0533225	1.64931
LINC01786	0.0394189	0.0533225	-1.64931
MFSD9	0.0394189	0.0533225	1.64931
MIER3	0.0394189	0.0533225	1.64931
OXNAD1	0.0394189	0.0533225	1.64931
PALLD	0.0394189	0.0533225	-1.64931
PDPK1	0.0394189	0.0533225	1.64931
PRSS42	0.0394189	0.0533225	1.64931
RFT1	0.0394189	0.0533225	1.64931
RGP1	0.0394189	0.0533225	1.64931
RN7SL861P	0.0394189	0.0533225	-1.64931
RPF2	0.0394189	0.0533225	-1.64931
RPL7L1	0.0394189	0.0533225	-1.64931
STC1	0.0394189	0.0533225	-1.64931
TCP1	0.0394189	0.0533225	-1.64931
UPK2	0.0394189	0.0533225	-1.64931
ZNF790	0.0394189	0.0533225	-1.64931
ACTC1	0.0394189	0.0533225	-1.64931
ATF4P4	0.0394189	0.0533225	-1.64931
B3GALT6	0.0394189	0.0533225	-1.64931
CEP76	0.0394189	0.0533225	1.64931
EBLN3P	0.0394189	0.0533225	1.64931
FERMT2	0.0394189	0.0533225	-1.64931
FRY	0.0394189	0.0533225	-1.64931
IL20RA	0.0394189	0.0533225	1.64931
LARP4	0.0394189	0.0533225	1.64931
NPHP3-AS1	0.0394189	0.0533225	-1.64931
OLMALINC	0.0394189	0.0533225	1.64931
OR1L8	0.0394189	0.0533225	-1.64931
PIK3CD-AS2	0.0394189	0.0533225	-1.64931
PRELID1	0.0394189	0.0533225	1.64931
PRKD1	0.0394189	0.0533225	-1.64931
PROK1	0.0394189	0.0533225	-1.64931
PTGFRN	0.0394189	0.0533225	-1.64931
RN7SL23P	0.0394189	0.0533225	-1.64931
SBNO1	0.0394189	0.0533225	1.64931
SCNN1D	0.0394189	0.0533225	-1.64931
SH3BP2	0.0394189	0.0533225	-1.64931
SNX29P2	0.0394189	0.0533225	-1.64931
UBE2G1	0.0394189	0.0533225	1.64931
ZCCHC7	0.0394189	0.0533225	1.64931
MPPE1P1	0.0394886	0.0701984	-1.42467
HCG14	0.039638	0.0534535	1.67482
PKNOX2-AS1	0.0400711	0.066546	-1.47932
UNC5B-AS1	0.0400711	0.066546	-1.47932
RN7SKP103	0.0401601	0.0549229	1.64044
TSSK1A	0.0403392	0.0379074	1.41887
BBOX1-AS1	0.0406645	0.0552852	1.62632
HNRNPA1P62	0.0406645	0.0552852	1.62632
RN7SL510P	0.0408861	0.0700035	-1.45066
CSE1L-AS1	0.0411101	0.0561175	1.63214
CLDN6	0.0411967	0.0351553	1.36836
LINC01251	0.0411967	0.0351553	1.36836
MIR3922	0.04241	0.0462611	1.50768
RN7SL93P	0.0429009	0.0408495	1.41082
RHBG	0.0430256	0.0469667	1.46746
RPL23P4	0.0434991	0.0677961	-1.48746
RNU6-396P	0.044386	0.0437566	1.87627
HIST3H2BA	0.0444674	0.0367089	1.50976
LRRC19	0.0444674	0.0367089	1.50976
MIR5586	0.0444674	0.0367089	1.50976
NTS	0.0444674	0.0367089	1.50976
FCF1P6	0.0447548	0.0604616	1.6066
RN7SL77P	0.0451292	0.0649005	-1.55881
ESPNP	0.0454424	0.0495716	1.45566
ACTBP13	0.0455129	0.0432428	1.37622
OSTCP5	0.0455129	0.0432428	1.37622
RPL12P35	0.0455129	0.0432428	1.37622
SMPD4P1	0.0455685	0.0496595	1.45986
ABCC8	0.045762	0.0610006	-1.5996
ACAN	0.045762	0.0610006	-1.5996
ACAT2	0.045762	0.0610006	-1.5996
AGAP2-AS1	0.045762	0.0610006	-1.5996
ALDH4A1	0.045762	0.0610006	-1.5996
ANKRD37	0.045762	0.0610006	-1.5996
ARID5B	0.045762	0.0610006	-1.5996
BAIAP3	0.045762	0.0610006	1.5996
CACNA1C	0.045762	0.0610006	-1.5996
CCR10	0.045762	0.0610006	-1.5996
CERKL	0.045762	0.0610006	1.5996
ENO2	0.045762	0.0610006	-1.5996
FBRSL1	0.045762	0.0610006	1.5996
FBXL5	0.045762	0.0610006	1.5996
FIBIN	0.045762	0.0610006	-1.5996
FOXJ1	0.045762	0.0610006	1.5996
FZD5	0.045762	0.0610006	1.5996
GTPBP2	0.045762	0.0610006	-1.5996
INTS8	0.045762	0.0610006	1.5996
LINC01006	0.045762	0.0610006	1.5996
LINC01471	0.045762	0.0610006	1.5996
LINC02251	0.045762	0.0610006	-1.5996
LRRN4CL	0.045762	0.0610006	-1.5996
MACROD2	0.045762	0.0610006	1.5996
MAPKAPK5	0.045762	0.0610006	1.5996
MCU	0.045762	0.0610006	1.5996
MTX2	0.045762	0.0610006	1.5996
NTN1	0.045762	0.0610006	-1.5996
NUP62CL	0.045762	0.0610006	1.5996
OGT	0.045762	0.0610006	1.5996
OIT3	0.045762	0.0610006	-1.5996
PEA15	0.045762	0.0610006	-1.5996
PON1	0.045762	0.0610006	1.5996
PPOX	0.045762	0.0610006	-1.5996
PRKD3	0.045762	0.0610006	1.5996
RAB15	0.045762	0.0610006	-1.5996
REXO1	0.045762	0.0610006	-1.5996
RHOXF1-AS1	0.045762	0.0610006	1.5996
RIBC2	0.045762	0.0610006	1.5996
RN7SL125P	0.045762	0.0610006	-1.5996
RNU6-883P	0.045762	0.0610006	1.5996
RXRG	0.045762	0.0610006	1.5996
SCYL2	0.045762	0.0610006	1.5996
SDHAP3	0.045762	0.0610006	1.5996
SLC25A33	0.045762	0.0610006	-1.5996
SLC2A3	0.045762	0.0610006	-1.5996
SLC38A3	0.045762	0.0610006	-1.5996
SLC7A6	0.045762	0.0610006	1.5996
SMARCE1	0.045762	0.0610006	1.5996
SPATA6L	0.045762	0.0610006	1.5996
ST13P15	0.045762	0.0610006	-1.5996
TCERG1	0.045762	0.0610006	1.5996
TMEM170A	0.045762	0.0610006	1.5996
TMEM44	0.045762	0.0610006	1.5996
UNGP3	0.045762	0.0610006	-1.5996
WNT16	0.045762	0.0610006	-1.5996
YBX2	0.045762	0.0610006	1.5996
ZNF695	0.045762	0.0610006	1.5996
LINC02253	0.0459664	0.105888	-1.73282
NOX1	0.0461573	0.0630841	-1.30129
ACKR4	0.0465444	0.0504983	1.46051
CD1E	0.0465731	0.0769213	-1.4307
IGKV3-11	0.0465731	0.0769213	-1.4307
EIF4A1P12	0.0468761	0.0677382	-1.51228
PXT1	0.0471312	0.0630702	1.57676
GAPDHP58	0.0473988	0.0598701	-1.33612
RNA5SP363	0.0473988	0.0598701	-1.33612
BMS1P8	0.0476412	0.0659001	-1.24524
MIR33B	0.0476611	0.0782234	-1.41422
ZFP57	0.0477441	0.0658231	-1.25871
DHFRP1	0.0482161	0.052858	1.43827
RNU6-672P	0.0483521	0.0765507	-1.43314
SNRPCP11	0.0484202	0.0647074	1.58397
NPPC	0.0486342	0.0689424	-1.53942
MIR6762	0.0489714	0.0533714	1.43455
CST1	0.0493781	0.0658534	1.5776
HSPE1P7	0.0493781	0.0658534	1.5776
RPSAP33	0.0493781	0.0658534	1.5776
SLC25A52	0.0493781	0.0658534	1.5776
VAV3-AS1	0.0493781	0.0658534	1.5776
MIR3162	0.0494872	0.0481473	1.55967
RNA5SP435	0.0499339	0.0661796	1.56395
HSPA8P9	0.0499339	0.0661796	1.56395
LAMTOR5P1	0.0499339	0.0661796	1.56395
HNRNPCP8	0.0504905	0.0484716	1.3748
CYP4F60P	0.0507989	0.0425275	1.45143
LINC01747	0.0510762	0.0668239	-1.29201
NPM1P48	0.051346	0.0451208	1.31054
ANKRD20A21P	0.0516807	0.0563331	1.41957
GOLT1A	0.0516807	0.0563331	1.41957
GYPE	0.0516807	0.0563331	1.41957
AFF4	0.0521439	0.0684458	1.55939
ANKHD1	0.0521439	0.0684458	1.55939
ARIH1	0.0521439	0.0684458	1.55939
ATP13A4-AS1	0.0521439	0.0684458	1.55939
BOLA1	0.0521439	0.0684458	1.55939
[truncated: 34,457 more rows]
