# Supplementary material for: Large-Scale Transcriptomics-Driven Approach Revealed Overexpression of CRNDE as a Poor Survival Prognosis Biomarker in Glioblastoma
Source: Cancers (Basel). 2021 Jul 8;13(14):3419. doi: 10.3390/cancers13143419 (PMC8303503; doi:10.3390/cancers13143419)
Supplement: Supplementary file 1 [file cancers-13-03419-s001.zip › Supplementary table s2.xlsx]

## Sheet: Figure 4 - OS - genes
Log Harard Ratio > 0
Intersection Name	Number of Intersections	Intersection p-value
CGGA_325/CGGA_693	72	0.321
CGGA_325/TCGA	72	0.716
CGGA_693/Slovenia	10	0.069
Slovenia/TCGA	6	0.738
CGGA_325/Slovenia	14	0.105
CGGA_325/CGGA_693/Slovenia	28	< 0.001
CGGA_325/CGGA_693/Slovenia/TCGA	1	< 0.001
CGGA_325/CGGA_693/TCGA	9	0.018
CGGA_693/TCGA	15	0.951
Log Harard Ratio < 0
Intersection Name	Number of Intersections	Intersection p-value
CGGA_325/CGGA_693	137	0.191
CGGA_325/TCGA	12	0.72
CGGA_693/Slovenia	5	0.616
Slovenia/TCGA	5	0.559
CGGA_325/Slovenia	14	0.224
CGGA_325/CGGA_693/Slovenia	1	0.629
CGGA_325/CGGA_693/TCGA	3	0.276
CGGA_693/TCGA	7	0.873

## Sheet: Figure 7 - OS - pathways
Log Harard Ratio > 0
Intersection Name	Number of Intersections	Intersection p-value
CGGA_325/CGGA_693	23	0.187
CGGA_325/TCGA	47	0.042
CGGA_693/Slovenia	1	0.573
CGGA_325/Slovenia	3	0.226
CGGA_325/CGGA_693/Slovenia	1	0.256
CGGA_325/CGGA_693/TCGA	1	0.353
CGGA_693/TCGA	1	0.686
Log Harard Ratio < 0
Intersection Name	Number of Intersections	Intersection p-value
CGGA_325/CGGA_693	9	0.775
CGGA_325/TCGA	3	0.835
Slovenia/TCGA	1	0.851
