# Supplementary material for: Large-Scale Transcriptomics-Driven Approach Revealed Overexpression of CRNDE as a Poor Survival Prognosis Biomarker in Glioblastoma
Source: Cancers (Basel). 2021 Jul 8;13(14):3419. doi: 10.3390/cancers13143419 (PMC8303503; doi:10.3390/cancers13143419)
Supplement: Supplementary file 1 [file cancers-13-03419-s001.zip › Supplementary table s3.xlsx]

## Sheet: TCGA, CGGA_325,CGGA_693
HGNC Gene ID	TCGA			CGGA_325			CGGA_693
	log-rank p-value	Hazard Ratio p-value	Log Hazard Ratio	log-rank p-value	Hazard Ratio p-value	Log Hazard Ratio	log-rank p-value	Hazard Ratio p-value	Log Hazard Ratio
AEBP1	0.0144781	0.0141325	0.542669	0.0150142	0.0158116	0.715229	0.0180986	0.0180404	0.528464
CKAP4	0.0226945	0.0228332	0.52183	0.0205403	0.0208395	0.667815	0.0251426	0.0249421	0.49522
FAM20C	0.0194981	0.0189716	0.519629	0.0202205	0.0197597	0.654631	0.0418023	0.0415383	0.445904
LBH	0.00170924	0.00183731	0.742091	0.00600862	0.0061445	0.806462	0.00222679	0.00223549	0.69152
MARVELD1	0.00134684	0.00135244	0.736848	0.0168808	0.0177048	0.699823	0.0348893	0.0343401	0.460127
MXRA5	0.0197925	0.0193602	0.519993	0.00046213	0.000596786	1.08285	0.0225588	0.0215592	0.486647
PDAP1	0.0198177	0.0193845	0.518311	0.0116619	0.0116118	0.71572	0.00752994	0.00727221	0.586885
PDIA4	0.0106874	0.0104696	0.571458	0.00234598	0.00263794	0.918568	0.00557744	0.00541156	0.614044
SLC43A3	0.0276113	0.0275339	0.49778	0.0475334	0.0468657	0.551996	0.0324177	0.0320047	0.467667
