# Supplementary material for: Large-Scale Transcriptomics-Driven Approach Revealed Overexpression of CRNDE as a Poor Survival Prognosis Biomarker in Glioblastoma
Source: Cancers (Basel). 2021 Jul 8;13(14):3419. doi: 10.3390/cancers13143419 (PMC8303503; doi:10.3390/cancers13143419)
Supplement: Supplementary file 1 [file cancers-13-03419-s001.zip › Supplementary table s4.xlsx]

## Sheet: CGGA_325,CGGA_693, Slovenia
HGNC Gene ID	CGGA_325			CGGA_693			Slovenia
	log-rank p-value	Hazard Ratio p-value	Log Hazard Ratio	log-rank p-value	Hazard Ratio p-value	Log Hazard Ratio	log-rank p-value	Hazard Ratio p-value	Log Hazard Ratio
ARID2	0.163091	0.164151	0.393682	0.0450783	0.0455074	0.450214	0.016582	0.0441183	2.23921
CKS2	0.0361847	0.0372743	0.605548	0.127472	0.127374	0.338342	0.0194304	0.0490798	2.19318
CSNK1G1	0.0454432	0.0454094	0.560465	0.403491	0.403303	-0.183319	0.0108623	0.0326686	2.37682
CUL3	0.0332006	0.0331296	0.600482	0.599963	0.599798	-0.113174	0.016582	0.0441183	2.23921
DHX15	0.124911	0.125396	0.430617	0.0229827	0.0238092	0.529985	0.0137659	0.0386942	2.29919
DNMT3A	0.17216	0.172059	0.37529	0.0210728	0.0211593	0.514746	0.016582	0.0441183	2.23921
ESPNL	0.00872633	0.00752628	0.694748	0.791998	0.791486	0.0495872	0.0258661	0.036392	1.80262
GPD1	0.630068	0.629901	0.13228	0.0224179	0.0219754	0.501724	0.00797444	0.0259405	2.49711
GPD1L	0.974952	0.974951	0.00850064	0.10211	0.101766	-0.357494	0.831306	0.831679	-0.144478
GPN3	0.0289825	0.0286675	0.614107	0.682482	0.682366	0.0894503	0.0108623	0.0326686	2.37682
GXYLT1	0.00829171	0.00829897	0.760675	0.320871	0.320602	-0.21416	0.016582	0.0441183	2.23921
HNRNPH1	0.455478	0.45598	0.205951	0.0176485	0.0179286	0.535733	0.016582	0.0441183	2.23921
HNRNPH1P1	0.808932	0.810225	-0.0693713	0.315566	0.300866	0.266326	0.86373	0.863722	0.111256
HOXC6	0.0310476	0.0310845	0.613001	0.331677	0.328535	0.196202	0.016582	0.0441183	2.23921
KDM5A	0.00626602	0.00631266	0.788105	0.229995	0.230122	0.262723	0.0326572	0.0449419	1.71278
MORC4	0.821072	0.821167	0.0625812	0.00499215	0.0048885	0.628548	0.0258661	0.036392	1.80262
NDC1	0.416385	0.416974	0.225256	0.026483	0.0266465	0.496758	0.0137659	0.0386942	2.29919
NOXA1	0.00234918	0.00246808	-0.897342	0.00449652	0.0046894	-0.652038	0.0194304	0.0490798	-2.19318
ORC2	0.795259	0.795326	0.0708736	0.0222789	0.0225492	0.515475	0.0137659	0.0386942	2.29919
PIGO	0.0100583	0.0102918	0.746576	0.704005	0.704062	-0.0823198	0.00797444	0.0259405	2.49711
SYS1	0.123144	0.122729	0.427731	0.498713	0.498639	0.145621	0.00797444	0.0259405	2.49711
RCC2	0.399317	0.399223	0.229541	0.00416261	0.00406189	0.643413	0.0326572	0.0449419	1.71278
RCL1	0.0210253	0.0203934	0.640722	0.719481	0.719485	-0.0775244	0.0258661	0.036392	1.80262
TDG	0.00373269	0.00373171	0.840858	0.265903	0.266532	0.246765	0.016582	0.0441183	2.23921
TDGF1	0.164513	0.176569	-0.348745	0.0203666	0.0288537	-0.560821	0.146443	0.140448	0.958714
TMEM106C	0.00681346	0.00676784	0.774254	0.500747	0.500808	0.146005	0.00797444	0.0259405	2.49711
TMEM98	0.469511	0.469439	-0.197317	0.0260839	0.0255851	0.4988	0.00797444	0.0259405	2.49711
UBE2N	0.0305114	0.0306097	0.609365	0.0928612	0.0929823	0.374585	0.00797444	0.0259405	2.49711
