# Supplementary material for: Large-Scale Transcriptomics-Driven Approach Revealed Overexpression of CRNDE as a Poor Survival Prognosis Biomarker in Glioblastoma
Source: Cancers (Basel). 2021 Jul 8;13(14):3419. doi: 10.3390/cancers13143419 (PMC8303503; doi:10.3390/cancers13143419)
Supplement: Supplementary file 1 [file cancers-13-03419-s001.zip › Supplementary table s5.xlsx]

## Sheet: CGGA_325, TCGA common pathways
Pathway Name	Database Name	CGGA_325				TCGA
		log-rank p-value	Hazard Ratio p-value	Log Hazard Ratio	Average PAL	log-rank p-value	Hazard Ratio p-value	Log Hazard Ratio	Average PAL
biocarta_caspase_cascade_in_apoptosis_Main_Pathway	Biocarta	0.030622	0.0299785	0.603949	0.0138147	0.0313156	0.0307691	0.475717	-0.00630703
biocarta_hiv_1_nef_negative_effector_of_fas_and_tnf_Pathway_(Pathway_protein_ubiquitination_of_CHUK)	Biocarta	0.032332	0.0318342	0.60104	-0.074324	0.00720272	0.00704883	0.605495	-0.00807709
biocarta_phospholipids_as_signalling_intermediaries_Pathway_(actin_filament_organization)	Biocarta	0.0454815	0.0454046	0.561481	0.104428	0.00221207	0.00212084	0.693644	-0.032799
biocarta_phospholipids_as_signalling_intermediaries_Pathway_(chemotaxis)	Biocarta	0.0454815	0.0454046	0.561481	0.104428	0.00221207	0.00212084	0.693644	-0.032799
biocarta_tnfr1_signaling_Main_Pathway	Biocarta	0.0197881	0.0193093	0.65568	-0.0844023	0.0039451	0.00375516	0.644448	-0.00661932
ERK_Signaling_Pathway	Sorokin et al. (2021)	0.0288803	0.028325	0.610291	-0.150797	0.00208429	0.00204583	0.707413	-0.0858543
ERK_Signaling_Pathway_EGFR_signaling	Sorokin et al. (2021)	0.812056	0.81217	-0.0663574	-0.028348	0.326132	0.326359	-0.217499	-0.010979
ERK_Signaling_Pathway_Gene_Expression_via_CAPN6_TP53_FOS_ATF1_MYC_ELK3_MYLK_ETS1_SRF_HIST1H3B_CREB3_STAT3_NFKB2_HMGN1_ESR2_ELK1_PAX6_JUN	Sorokin et al. (2021)	0.0683859	0.067753	-0.504651	-0.0742611	0.794409	0.794376	-0.0568642	-0.00554344
ERK_Signaling_Pathway_Translation	Sorokin et al. (2021)	0.21321	0.212699	0.340205	-0.103638	0.420233	0.419838	-0.176349	-0.0784
IGF1R_Signaling_Pathway_Cell_Migration	Sorokin et al. (2021)	0.0336907	0.0331737	0.595275	-0.0408395	0.0172332	0.0169703	0.531346	-0.0191767
ILK_Signaling_Pathway	Sorokin et al. (2021)	0.0347242	0.03429	0.591943	-0.103686	0.0418325	0.0413862	0.450132	-0.0588192
ILK_Signaling_Pathway_Actin_Polymerization_Cytoskeletal_Reorganization	Sorokin et al. (2021)	0.1064	0.105766	0.4487	0.016101	0.688413	0.688262	0.0878795	-0.0468358
ILK_Signaling_Pathway_Cell_Cycle_Proliferation	Sorokin et al. (2021)	0.312466	0.313338	-0.283971	0.0225584	0.0688475	0.0682	0.399395	6.14695e-05
ILK_Signaling_Pathway_Cell_Migration_Retraction	Sorokin et al. (2021)	0.00568942	0.00654193	0.849581	0.144186	0.0485409	0.0479113	0.434161	-0.00375884
ILK_Signaling_Pathway_Cell_Motility	Sorokin et al. (2021)	0.0334493	0.0329249	0.59721	-0.050723	0.80035	0.80029	0.0556256	-0.0395778
ILK_Signaling_Pathway_Cytoskeletal_Adhesion_Complexes	Sorokin et al. (2021)	0.028113	0.0277109	0.620867	-0.0613554	0.00799613	0.00772853	0.591847	-0.0395746
ILK_Signaling_Pathway_Epithelial_Mesenchymal_Transition	Sorokin et al. (2021)	0.0723782	0.0719855	0.509081	0.0501198	0.0501351	0.0502243	-0.44032	-0.0392809
ILK_Signaling_Pathway_Epithelial_Mesenchymal_Transition_Tubulo-Interstitial_Fibrosis	Sorokin et al. (2021)	0.00114681	0.00132594	0.987826	-0.140732	0.0147315	0.0143806	0.541916	-0.0402721
ILK_Signaling_Pathway_G2_Phase_Arrest	Sorokin et al. (2021)	0.0201703	0.0201886	0.666068	0.202243	0.0688475	0.0682	0.399395	0.0733215
ILK_Signaling_Pathway_Induced_Cell_Proliferation	Sorokin et al. (2021)	0.00095928	0.00110941	0.998955	-0.137328	0.0153005	0.0148552	-0.537836	-0.0469741
ILK_Signaling_Pathway_Loss_of_Occludin_Barrier_Dysfunction	Sorokin et al. (2021)	0.0334493	0.0329249	0.59721	-0.050723	0.0132767	0.0129442	0.551535	-0.0395778
ILK_Signaling_Pathway_Migration_Vasculogenesis	Sorokin et al. (2021)	0.127812	0.127523	-0.420753	-0.115375	0.0147315	0.0143806	0.541916	-0.00178005
ILK_Signaling_Pathway_MMP2_MMP9_Gene_Expression_Tissue_Invasion_via_FOS	Sorokin et al. (2021)	0.0320065	0.0313888	0.598225	-0.0139148	0.348478	0.348273	0.204592	-0.0185773
ILK_Signaling_Pathway_Tissue_Morphogenesis	Sorokin et al. (2021)	0.00095928	0.00110941	0.998955	-0.137328	0.348478	0.348273	0.204592	-0.0469741
KEGG_Drug_metabolism_other_enzymes_Main_Pathway	Sorokin et al. (2021)	0.0145296	0.0143059	0.698924	-0.151204	0.000521601	0.000486657	0.78954	-0.383653
KEGG_ECM_receptor_interaction_Main_Pathway	Sorokin et al. (2021)	0.00051623	0.000639183	1.07075	-0.131249	0.0153124	0.0149595	0.539825	-0.0517526
KEGG_Focal_adhesion_Main_Pathway	Sorokin et al. (2021)	0.00214719	0.00244457	0.930462	-0.0318381	0.0265402	0.0261223	0.492391	-0.0297023
KEGG_Galactose_metabolism_Main_Pathway	Sorokin et al. (2021)	0.0359843	0.0355447	0.588919	-0.149834	0.0148092	0.0143835	0.54015	-0.116825
KEGG_Glycosaminoglycan_degradation_Main_Pathway	Sorokin et al. (2021)	0.0460896	0.04553	0.557244	-0.105424	0.0400799	0.0391251	0.451329	-0.0817151
KEGG_Leukocyte_transendothelial_migration_Main_Pathway	Sorokin et al. (2021)	0.0285535	0.0281279	0.617314	0.0297207	0.0348225	0.0343202	0.466679	-0.0455339
KEGG_Pathways_in_cancer_Main_Pathway	Sorokin et al. (2021)	0.0110564	0.0109491	0.72497	-0.0968878	0.0250917	0.0248189	0.49889	-0.0684697
KEGG_Renin_angiotensin_system_Main_Pathway	Sorokin et al. (2021)	0.00396247	0.0042089	0.860201	-0.115091	0.0347864	0.0343591	0.468115	-0.208784
KEGG_Small_cell_lung_cancer_Main_Pathway	Sorokin et al. (2021)	0.0181727	0.0184588	0.683042	-0.0413568	0.0237483	0.0233573	0.504614	-0.0225921
KEGG_Transcriptional_misregulation_in_cancer_Main_Pathway	Sorokin et al. (2021)	0.0149992	0.0145327	0.681299	-0.115131	0.00362397	0.00355095	0.662861	-0.0864732
NCI_Angiopoietin_receptor_Tie2_mediated_signaling_Main_Pathway	NCI-Nature Pathway Interaction Database	0.0392009	0.0387753	0.579574	0.0525964	0.0455981	0.0452308	0.44452	-0.0329316
NCI_Beta1_integrin_cell_surface_interactions_Main_Pathway	NCI-Nature Pathway Interaction Database	0.00126495	0.00152977	0.990167	0.0182449	0.03498	0.034565	0.467823	-0.0361988
NCI_Beta3_integrin_cell_surface_interactions_Main_Pathway	NCI-Nature Pathway Interaction Database	0.00757176	0.00725761	0.758585	0.119298	0.00290376	0.00274269	0.669472	-0.0543448
NCI_Beta5_beta6_beta7_and_beta8_integrin_cell_surface_interactions_Main_Pathway	NCI-Nature Pathway Interaction Database	0.0162514	0.0158544	0.680433	0.0379821	0.0048339	0.00461343	0.62571	-0.0203606
NCI_Caspase_Cascade_in_Apoptosis_Main_Pathway	NCI-Nature Pathway Interaction Database	0.0146934	0.0142272	0.684239	-0.0638614	0.00269502	0.0026061	0.679289	-0.0169299
NCI_CXCR4_mediated_signaling_events_Pathway_(cell_adhesion)	NCI-Nature Pathway Interaction Database	0.00735969	0.00693622	0.749274	0.0267641	0.0494527	0.0496496	0.443258	-0.0169294
NCI_HIV_1_Nef_Negative_effector_of_Fas_and_TNF_alpha_Pathway_(protein_ubiquitination)	NCI-Nature Pathway Interaction Database	0.0272036	0.0267015	0.619344	-0.0739121	0.012872	0.0125662	0.553845	-0.00798696
NCI_Plexin_D1_Signaling_Main_Pathway	NCI-Nature Pathway Interaction Database	0.0294861	0.0288547	0.608593	-0.0347372	0.0407887	0.0401864	0.452944	-0.00619049
NCI_Regulation_of_p38_alpha_and_p38_beta_Main_Pathway	NCI-Nature Pathway Interaction Database	0.00924267	0.00896647	0.741043	0.0176287	0.00366453	0.00356362	0.656628	-0.0180981
NCI_Regulation_of_p38_alpha_and_p38_beta_Pathway_(positive_regulation_of_innate_immune_response)	NCI-Nature Pathway Interaction Database	0.00924267	0.00896647	0.741043	0.0176287	0.00366453	0.00356362	0.656628	-0.0180981
NCI_Syndecan_2_mediated_signaling_events_Main_Pathway	NCI-Nature Pathway Interaction Database	0.00204402	0.00222592	0.918931	0.101685	0.018934	0.0186748	0.524366	-0.0662196
NCI_Urokinase_type_plasminogen_activator_uPA_and_uPAR_mediated_signaling_Main_Pathway	NCI-Nature Pathway Interaction Database	0.0108286	0.0105485	0.727665	0.0122001	0.023678	0.0232746	0.501361	-0.0904572
PAK_Pathway	Sorokin et al. (2021)	0.0294157	0.0289135	0.612009	-0.133284	0.0109656	0.0108524	0.573086	-0.125392
PAK_Pathway_Actin_Organization	Sorokin et al. (2021)	0.0377378	0.0371956	0.580696	-0.153485	0.0285131	0.0283893	0.48889	-0.144505
PAK_Pathway_Cell_Survival	Sorokin et al. (2021)	0.0377378	0.0371956	0.580696	-0.153485	0.0285131	0.0283893	0.48889	-0.144505
PAK_Pathway_Contractility_Stress_Fibres_and_Focal_Adhesion	Sorokin et al. (2021)	0.239776	0.237998	0.326771	-0.171974	0.0316807	0.0315763	0.478887	-0.125394
PAK_Pathway_Lamelliopodia_and_Filopodia_Outgrowth	Sorokin et al. (2021)	0.0531558	0.0525814	0.539565	-0.144635	0.0146038	0.0144585	0.547038	-0.139589
Ras_Pathway_Increased_T-cell_Adhesion	Sorokin et al. (2021)	0.0193229	0.01883	0.657178	-0.0466614	0.024353	0.0240768	0.501698	-0.0229749
reactome_Activation_of_Matrix_Metalloproteinases_Main_Pathway	Reactome	0.0172975	0.0169483	0.670733	-0.0634917	0.000355361	0.000343624	0.825622	-0.214866
reactome_Chylomicron_mediated_lipid_transport_Main_Pathway	Reactome	0.00159383	0.00184908	0.969271	-0.161922	0.0105023	0.0101287	0.567376	-0.133735
reactome_Collagen_biosynthesis_and_modifying_enzymes_Main_Pathway	Reactome	0.00532428	0.00598363	0.841282	-0.178147	0.0142903	0.0139506	0.544453	-0.0429808
reactome_GRB2_SOS_provides_linkage_to_MAPK_signaling_for_Integrins_Main_Pathway	Reactome	0.00247941	0.00270394	0.915127	0.103986	0.0390598	0.0386128	0.457837	-0.147253
reactome_Integrin_cell_surface_interactions_Main_Pathway	Reactome	0.000770772	0.000948377	1.03833	-0.0338467	0.00352292	0.0033473	0.657065	-0.0569698
reactome_Regulation_of_IGF_Activity_by_IGFBP_Main_Pathway	Reactome	0.0353067	0.0346228	0.582874	-0.0815201	0.00986064	0.00976867	0.581597	-0.224368
reactome_TRAF6_mediated_NF_kB_activation_Main_Pathway	Reactome	0.0250499	0.0245813	0.631976	-0.0262968	0.0362166	0.0361496	0.470194	-0.0125075
STAT3_Pathway	Sorokin et al. (2021)	0.0317191	0.0312975	0.604513	-0.153607	0.0158728	0.0156688	0.539337	-0.125894
STAT3_Pathway_Growth_Arrest_and_Differentiation	Sorokin et al. (2021)	0.0382769	0.0377168	0.5792	0.0900478	0.422844	0.422419	0.174934	-0.00153827
